# Supplementary material for: Mechanical ventilation in acute myocardial infarction: Outcomes from a prospective audit at a cardiovascular hospital in Pakistan
Source: PLoS One. 2023 Aug 18;18(8):e0290399. doi: 10.1371/journal.pone.0290399 (PMC10437963; doi:10.1371/journal.pone.0290399)
Supplement: S1 Dataset — (XLSX) [file pone.0290399.s001.xlsx]

## Sheet: Dataset
StudyID	Age	Sex	TypeofMI	Reperfusion	Timetoreperfusionfromsymptomonset	TIMIFlow	Cupritevessel	LM	LAD	RCA	LCX	OM	Diagonal	MechVentilation	MVdurationhours	MVDuration	HTN	DM	Smoker	CKD	CVA	COPDAsthma	Tuberculosis	Obese	CLD	CHF	IHD	Addict	Cancer	Polio	MR	IfYesseverityofMR	EF	VSR	SLVD	DLVD	LVdysfunction	RVDimension	TAPSE	RVdysfunction	LVEDPPCI	LVEDPATDischarge	BiventricularFailure	TR	AR	AS	Pericardialeffusion	LVThrombus	SixMinuteWalkAtDischarge
Study ID	Age	Sex	Type of MI	Reperfusion	Time to reperfusion from symptom onset	TIMI Flow	Cuprite vessel	LM	LAD	RCA	LCX	OM	Diagonal	Mech Ventilation	MV duration (hours)	MVDuration	HTN	DM	Smoker	CKD	CVA	COPD/Asthma	Tuberculosis	Obese	CLD	CHF	IHD	Addict	Cancer	Polio	MR	If Yes; severity of MR	EF (%)	VSR	SLVD	DLVD	LV dysfunction	RV Dimension	TAPSE	RV dysfunction	LVEDP: PCI	LVEDP: AT Discharge	Biventricular Failure	TR	AR	AS	Pericardial effusion	LV Thrombus	Six Minute Walk: At Discharge
1	52	Female	AWMI	PCI	10	III	LAD	No	Yes	Yes	No	No	No	Yes	24	≤ 24 hours	No	Yes	No	No	No	No	No	No	No	No	No	No	No	No	No		30	No	36	47	Yes	24	15	Yes	30	18	Yes	None	None	None	None	No	NA
2	44	Female	AWMI	PCI	168	III	LAD	No	Yes	No	No	No	No	Yes	120	> 24 hours	Yes	Yes	No	No	No	No	No	No	No	No	No	No	No	No	No		30	No	28	40	Yes	22	16	No	15	10	No	None	None	None	None	No	Not performed
3	64	Male	AWMI	PCI	3	III	LAD	Yes	No	Yes	Yes	No	No	Yes	48	> 24 hours	Yes	Yes	No	Yes	No	No	No	No	No	No	No	No	No	No	Yes	Mild	25	No	31	46	Yes	18	15	Yes	30	14	Yes	None	None	None	None	No	NA
4	53	Male	IWMI + RV Infarct	PCI	18	III	RCA	No	Yes	Yes	No	No	No	Yes	48	> 24 hours	Yes	No	No	No	No	No	No	No	No	No	No	No	No	No	No		35	No	29	49	Yes	18	8	Yes	40	17	Yes	None	None	None	None	No	NA
5	45	Male	AWMI	PCI	6	III	LM	Yes	No	No	No	No	No	Yes	168	> 24 hours	Yes	No	No	No	No	No	No	No	No	No	No	No	No	No	No		25	No	32	45	Yes	20	18	No	40	20	No	None	None	None	None	No	NA
6	52	Female	AWMI	PCI	10	III	LAD	No	Yes	Yes	No	No	No	Yes	48	> 24 hours	No	Yes	No	No	No	No	No	No	No	No	No	No	Yes	No	No		30	No	36	47	Yes	24	15	Yes	30	18	Yes	None	None	None	None	No	NA
7	70	Male	IWMI + RV Infarct	PCI	4	III	RCA	No	No	Yes	No	No	No	Yes	24	≤ 24 hours	Yes	No	Yes	No	No	No	No	No	No	No	No	No	No	No	No		30	No	36	40	Yes	21	12	Yes	30	20	Yes	None	None	None	None	No	NA
8	57	Male	IWMI + RV Infarct	PCI	4	III	LCX	No	Yes	Yes	Yes	No	No	Yes	24	≤ 24 hours	Yes	Yes	No	No	No	No	No	No	No	No	No	No	No	No	No		25	No	44	52	Yes	21	19	No	30	25	No	None	None	None	None	No	NA
9	82	Male	AWMI	PCI	10	III	LAD	No	Yes	Yes	No	No	No	Yes	48	> 24 hours	Yes	No	No	No	No	No	No	No	No	No	No	No	No	No	No		25	No	43	46	Yes	18	15	Yes	25	9	Yes	None	None	None	None	No	NA
10	72	Female	AWMI	PCI	24	III	LAD	No	Yes	Yes	No	No	No	Yes	48	> 24 hours	Yes	Yes	Yes	No	Yes	No	No	Yes	No	No	No	No	No	No	Yes	Mild	20	Yes	32	42	Yes	21	17	No	20	12	No	Severe	None	None	None	No	NA
11	60	Male	PWMI	PCI	8	III	LCX	No	Yes	No	Yes	No	No	Yes	72	> 24 hours	Yes	No	Yes	No	No	No	No	No	No	No	Yes	Yes	No	No	No		20	No	36	48	Yes	18	20	No	40	20	No	None	None	None	None	No	NA
12	64	Male	IWMI	PCI	360	III	RCA	No	Yes	Yes	Yes	No	No	Yes	24	≤ 24 hours	No	No	No	No	No	No	No	No	No	No	Yes	No	No	No	Yes	Mild	20	No	51	59	Yes	21	19	No	35	25	No	None	None	None	None	No	NA
13	60	Male	AWMI	PCI	12	III	LAD	No	Yes	Yes	Yes	No	No	Yes	96	> 24 hours	No	No	Yes	Yes	No	Yes	No	No	No	Yes	No	No	No	No	Yes	Mild	25	No	31	41	Yes	18	18	No	35	25	No	None	None	None	None	No	NA
14	64	Male	IWMI + RV Infarct	PCI	8	0	RCA	No	Yes	Yes	Yes	No	No	Yes	72	> 24 hours	Yes	No	No	Yes	No	No	No	No	No	No	No	No	No	No	No		20	No	42	48	Yes	22	14	No	25	22	No	None	None	None	None	No	NA
15	68	Male	AWMI	PCI	12	III	LAD	No	Yes	No	Yes	No	No	Yes	24	≤ 24 hours	Yes	No	No	No	No	Yes	No	No	No	No	No	No	No	No	Yes	Moderate	20	No	41	50	Yes	21	15	No	30	25	No	None	None	None	None	No	NA
16	70	Male	AWMI	PCI	12	I	LAD	No	Yes	Yes	No	No	No	Yes	48	> 24 hours	Yes	Yes	Yes	No	Yes	No	No	No	No	No	No	No	No	No	No		30	No	37	55	Yes	23	14	Yes	40	25	Yes	None	None	None	None	No	NA
17	55	Male	AWMI	PCI	12	III	LAD	No	Yes	Yes	Yes	No	No	Yes	48	> 24 hours	Yes	No	No	No	No	No	No	No	No	No	Yes	No	No	No	Yes	Severe	20	Yes	46	48	Yes	19	9	Yes	20	15	Yes	None	None	None	None	No	NA
18	87	Male	IWMI	PCI	8	III	LAD	No	Yes	Yes	Yes	No	No	Yes	18	≤ 24 hours	Yes	No	Yes	No	No	Yes	No	No	No	No	Yes	No	No	No	No		30	No	33	44	Yes	20	17	No	25	10	No	None	None	None	None	No	NA
19	51	Male	IWMI	PCI	8	III	RCA	No	No	Yes	No	No	No	Yes	72	> 24 hours	Yes	No	No	No	No	No	No	No	No	No	No	No	No	No	No		35	No	25	36	Yes	18	17	No	10	6	No	None	None	None	None	No	NA
20	56	Male	IWMI + RV Infarct	PCI	8	III	LCX	No	Yes	No	Yes	No	No	Yes	48	> 24 hours	Yes	No	No	No	No	No	No	No	No	No	No	No	No	No	Yes	Severe	30	No	46	56	Yes	19	17	No	25	20	No	None	None	None	None	No	NA
21	64	Male	AWMI	PCI	48	III	LAD	No	Yes	No	No	No	No	Yes	72	> 24 hours	Yes	No	No	No	No	No	No	No	No	No	Yes	No	No	No	No		20	No	44	54	Yes	22	10	Yes	20	12	Yes	None	None	None	None	No	NA
22	66	Male	AWMI	PCI	48	II	LAD	No	Yes	Yes	Yes	No	No	Yes	48	> 24 hours	Yes	Yes	Yes	No	No	No	No	No	No	No	Yes	No	No	No	No		35	No	35	55	Yes	25	18	No	25	20	No	None	None	None	None	No	NA
23	60	Female	AWMI + RBBB	PCI	48	II	LAD	No	Yes	No	No	No	No	Yes	24	≤ 24 hours	Yes	No	Yes	No	No	No	No	No	No	No	Yes	No	No	No	Yes	Mild	25	No	28	45	Yes	16	17	No	20	10	No	None	None	None	None	No	NA
24	70	Male	AWMI	PCI	12	III	LAD	No	Yes	Yes	Yes	No	No	Yes	48	> 24 hours	Yes	Yes	No	No	No	No	No	No	No	No	No	No	No	No	No		35	No	27	42	Yes	23	17	No	40	25	No	None	None	None	None	No	Not performed
25	60	Male	AWMI	PCI	8	II	LM	Yes	No	No	No	No	No	Yes	96	> 24 hours	Yes	No	No	No	No	No	No	No	No	No	No	No	No	No	Yes	Mild	25	No	36	46	Yes	21	17	No	40	20	No	None	None	None	None	No	NA
26	55	Female	AWMI	PCI	48	III	LAD	No	Yes	Yes	Yes	No	No	Yes	96	> 24 hours	Yes	Yes	No	No	No	No	No	No	No	No	No	No	No	No	Yes	Moderate	15	No	30	50	Yes	20	15	Yes			Yes	None	None	None	None	No	NA
27	60	Male	AWMI	PCI	8	II	LM	Yes	Yes	Yes	Yes	No	No	Yes	96	> 24 hours	Yes	No	No	No	No	No	No	No	No	No	No	No	No	No	Yes	Mild	25	No	36	46	Yes	21	17	No	40	20	No	None	None	None	None	No	NA
28	55	Female	AWMI	PCI	48	III	LAD	No	Yes	Yes	Yes	No	No	Yes	96	> 24 hours	Yes	Yes	No	No	No	No	No	No	No	No	No	No	No	No	Yes	Moderate	15	No	30	50	Yes	20	15	Yes			Yes	None	None	None	None	No	NA
29	70	Male	AWMI	PCI	4	III	LAD	No	Yes	Yes	No	No	No	Yes	24	≤ 24 hours	Yes	No	No	No	No	No	No	No	No	No	No	No	No	No	Yes	Mild	25	No	36	46	Yes	21	14	Yes	24	20	Yes	None	None	None	None	No	NA
30	63	Female	AWMI	PCI	8	III	LAD	No	Yes	No	No	No	No	Yes	96	> 24 hours	Yes	Yes	No	No	No	No	No	No	No	No	No	No	No	No	Yes	Mild	35	No	29	50	Yes	21	18	No	20	14	No	None	None	None	None	No	NA
31	75	Male	IWMI + RV Infarct	PCI	3	III	RCA	No	Yes	Yes	No	No	No	Yes	96	> 24 hours	No	No	No	No	No	Yes	No	No	No	No	No	No	No	No	Yes	Mild	40	No	28	40	Yes	18	18	No	20	12	No	None	None	None	None	No	NA
32	96	Female	IWMI + RV Infarct	PCI	14	III	RCA	No	Yes	Yes	Yes	No	No	Yes	72	> 24 hours	Yes	Yes	No	No	No	No	No	No	No	No	No	No	No	No	Yes	Mild	35	No	34	48	Yes	19	15	Yes	25	16	Yes	Moderate	None	None	None	No	NA
33	60	Female	IWMI + RV Infarct	PCI	10	III	RCA	No	No	Yes	Yes	No	No	Yes	120	> 24 hours	Yes	Yes	No	No	No	No	No	No	No	No	Yes	No	No	No	Yes	Moderate	50	No	25	44	Yes	20	15	Yes	30	22	Yes	None	None	None	None	No	NA
34	65	Male	AWMI	PCI	10	III	LAD	No	Yes	Yes	Yes	No	No	Yes	48	> 24 hours	Yes	No	Yes	No	No	Yes	No	No	No	No	No	No	No	No	Yes	Mild	25	No	35	48	Yes	19	12	Yes	30	24	Yes	None	None	None	None	No	Not performed
35	45	Male	IWMI + RV Infarct	PCI	72	II	RCA	No	Yes	Yes	Yes	No	No	Yes	144	> 24 hours	Yes	Yes	Yes	No	No	No	No	No	No	No	No	No	No	No	Yes	Mild	15	No	44	56	Yes	23	15	Yes	25	16	Yes	None	None	None	None	No	NA
36	67	Male	IWMI + RV Infarct	PCI	6	III	RCA	No	Yes	Yes	Yes	No	No	Yes	72	> 24 hours	Yes	Yes	No	No	No	No	No	No	No	No	No	No	No	No	Yes	Mild	35	No	32	42	Yes	21	17	Yes	20	15	Yes	None	None	None	None	No	NA
37	89	Male	AWMI	PCI	72	III	LAD	No	Yes	Yes	Yes	No	No	Yes	24	≤ 24 hours	Yes	Yes	Yes	No	No	No	No	No	No	No	No	No	No	No	Yes	Mild	25	No	25	36	Yes	26	19	No	38	35	No	None	None	None	None	No	NA
38	80	Female	AWMI	PCI	12	III	LAD	No	Yes	No	Yes	No	No	Yes	48	> 24 hours	Yes	No	No	No	No	No	No	No	No	No	No	No	No	No	Yes	Mild	35	No	30	46	Yes	22	20	No	15	11	No	None	None	None	None	Yes	NA
39	60	Female	IWMI + RV Infarct	PCI	6	III	RCA	No	Yes	Yes	Yes	No	No	Yes	96	> 24 hours	Yes	Yes	No	No	No	No	No	Yes	No	No	No	No	No	No	Yes	Mild	55	No	26	40	Yes	19	18	No	15	10	No	None	None	None	None	No	NA
40	68	Male	IWMI	PCI	10	III	RCA	No	Yes	Yes	Yes	No	No	Yes	72	> 24 hours	Yes	Yes	No	Yes	No	No	No	No	No	No	No	No	No	No	Yes	Moderate	35	No	25	51	Yes	18	21	No	45	22	No	None	None	None	None	No	NA
41	70	Male	AWMI	PCI	5	II	LAD	No	Yes	Yes	Yes	No	No	Yes	48	> 24 hours	Yes	No	No	No	No	No	No	No	No	No	No	No	No	No	Yes	Mild	15	No	32	40	Yes	21	17	Yes	20	12	Yes	None	None	None	None	No	NA
42	50	Male	AWMI	PCI	13	III	LAD	No	Yes	No	No	No	No	Yes	24	≤ 24 hours	Yes	No	No	No	No	No	No	No	No	No	No	No	No	No	No		20	No	25	40	Yes	20	18	No	35	25	No	None	None	None	None	No	NA
43	65	Female	IWMI + RV Infarct	PCI	72	II	RCA	No	Yes	Yes	Yes	No	No	Yes	24	≤ 24 hours	Yes	Yes	No	No	No	No	No	No	No	No	No	No	No	No	Yes	Mild	20	No	31	45	Yes	22	9	Yes	40	25	Yes	None	None	None	None	No	NA
44	65	Female	AWMI	PCI	72	III	LAD	Yes	Yes	Yes	Yes	No	No	Yes	72	> 24 hours	No	No	No	No	No	No	Yes	No	No	No	No	No	No	No	Yes	Mild	15	No	30	50	Yes	19	10	Yes	25	15	Yes	None	None	None	None	No	NA
45	75	Female	IWMI + RV Infarct	PCI	11	III	RCA	No	Yes	Yes	Yes	No	No	Yes	48	> 24 hours	Yes	No	Yes	No	No	No	No	No	No	No	No	No	No	No	Yes	Mild	20	No	32	46	Yes	21	9	Yes	25	18	Yes	None	None	None	None	No	NA
46	70	Female	IWMI + RV Infarct	PCI	16	III	RCA	Yes	Yes	Yes	Yes	No	No	Yes	72	> 24 hours	No	No	No	No	No	No	No	No	No	No	Yes	No	No	No	Yes	Mild	25	No	32	48	Yes	18	15	Yes	40	25	Yes	None	None	None	None	No	NA
47	70	Male	AWMI	PCI	120	II	LAD	No	Yes	Yes	No	No	No	Yes	48	> 24 hours	Yes	Yes	No	No	No	No	No	No	No	No	No	No	No	No	No		30	No	42	52	Yes	22	20	No	21	11	No	None	None	None	None	No	NA
48	44	Male	AWMI	PCI	96	III	LAD	No	Yes	Yes	Yes	No	No	Yes	144	> 24 hours	No	Yes	Yes	No	No	No	No	No	No	No	No	Yes	No	No	No		30	No	37	50	Yes	18	18	No	18	8	No	None	None	None	None	No	NA
49	80	Male	AWMI	PCI	12	II	LAD	Yes	Yes	Yes	No	Yes	No	Yes	24	≤ 24 hours	Yes	No	No	No	No	No	No	No	No	No	No	No	No	No	No		20	No	40	46	Yes	20	12	Yes	20	14	Yes	None	None	None	None	No	NA
50	54	Male	AWMI	PCI	72	II	LAD	No	Yes	Yes	No	No	No	Yes	120	> 24 hours	Yes	No	No	No	No	No	No	Yes	No	No	Yes	No	No	No	No		30	No	23	49	Yes	19	18	Yes	50	12	Yes	None	None	None	None	No	NA
51	58	Male	AWMI	PCI	12	III	LAD	No	Yes	No	No	No	No	Yes	24	≤ 24 hours	Yes	Yes	No	No	No	No	No	No	No	No	No	No	No	No	Yes	Mild	25	No	34	46	Yes	22	18	Yes	40	25	Yes	None	None	None	None	No	NA
52	72	Male	AWMI	PCI	12	II	LAD	No	Yes	Yes	Yes	No	No	Yes	48	> 24 hours	Yes	Yes	Yes	No	No	No	No	No	No	No	Yes	No	No	No	No		20	No	34	40	Yes	20	12	Yes	20	12	Yes	None	None	None	None	No	NA
53	83	Male	AWMI	PCI	12	II	LAD	No	Yes	Yes	Yes	No	No	Yes	48	> 24 hours	Yes	Yes	No	Yes	No	No	Yes	No	No	No	No	No	No	No	No		55	No	35	55	No	16	19	No	15	10	No	None	None	None	None	No	NA
54	54	Male	NSTEMI	PCI	72	III	LCX	No	No	No	Yes	No	No	Yes	48	> 24 hours	Yes	No	Yes	No	No	No	No	Yes	No	No	Yes	No	No	No	Yes	Mild	30	No	36	42	Yes	19	17	No	25	16	No	None	None	None	None	No	Not performed
55	69	Male	IWMI + RV Infarct	POBA	12	II	RCA	No	Yes	Yes	No	No	No	Yes	120	> 24 hours	No	Yes	Yes	Yes	No	No	No	No	No	Yes	No	No	No	No	Yes	Mild	45	No	34	44	Yes	24	16	Yes	22	10	Yes	None	None	None	None	No	NA
56	61	Male	AWMI	PCI	4	II	LAD	No	Yes	No	Yes	No	No	Yes	24	≤ 24 hours	Yes	No	No	No	No	No	No	No	No	No	No	No	No	No	Yes	Mild	25	No	29	42	Yes	18	19	No	30	14	No	None	None	None	None	No	NA
57	71	Male	IWMI + RV Infarct	PCI	6	II	RCA	Yes	Yes	Yes	Yes	No	No	Yes	48	> 24 hours	Yes	No	No	No	No	No	No	No	No	No	No	No	No	No	No		25	No	35	42	Yes	21	13	Yes	40	28	Yes	None	None	None	None	No	NA
58	62	Male	AWMI	PCI	6	III	LAD	No	Yes	Yes	Yes	No	No	Yes	48	> 24 hours	Yes	No	Yes	No	No	No	No	No	No	No	No	No	No	No	Yes	Mild	25	No	45	57	Yes	20	19	No	30	13	No	None	None	None	None	No	NA
59	40	Male	AWMI	PCI	4	I	LAD	No	Yes	No	Yes	No	No	Yes	48	> 24 hours	No	Yes	Yes	No	No	No	No	No	No	No	No	No	No	No	No		25	No	30	48	Yes	19	12	Yes	20	14	Yes	None	None	None	None	No	NA
60	50	Male	AWMI	PCI	24	III	LAD	No	Yes	No	No	No	No	Yes	72	> 24 hours	Yes	No	No	Yes	No	No	No	No	No	No	No	No	No	No	No		30	No	42	55	Yes	25	12	Yes	45	24	Yes	None	None	None	None	No	NA
61	43	Female	AWMI	PCI	10	II	LAD	No	Yes	No	No	No	No	Yes	48	> 24 hours	Yes	Yes	No	No	No	No	No	No	No	No	No	No	No	No	Yes	Mild	35	No	28	44	Yes	19	17	No	25	11	No	None	None	None	None	No	NA
62	71	Male	AWMI	PCI	12	III	LAD	No	Yes	No	Yes	No	No	Yes	24	≤ 24 hours	Yes	Yes	No	No	No	No	No	No	No	No	No	No	No	No	Yes	Moderate	25	No	30	35	Yes	19	18	No	20	15	No	None	None	None	None	No	Performed without assistance
63	40	Male	AWMI	PCI	12	III	LAD	No	Yes	No	No	No	No	Yes	48	> 24 hours	Yes	Yes	No	No	No	No	No	No	No	No	Yes	No	No	No	No		20	No	41	51	Yes	17	13	Yes	40	20	Yes	None	None	None	None	No	Performed without assistance
64	67	Male	IWMI + RV Infarct	PCI	8	III	LCX	No	Yes	Yes	Yes	No	No	Yes	24	≤ 24 hours	No	No	Yes	No	No	No	No	No	No	No	No	No	No	No	Yes	Mild	25	No	45	57	Yes	22	20	No	20	11	No	None	None	None	None	No	Performed without assistance
65	59	Male	AWMI	PCI	12	III	LAD	No	Yes	No	No	No	No	Yes	24	≤ 24 hours	Yes	No	Yes	No	No	No	No	No	No	No	No	No	No	No	No		45	No	35	49	Yes	20	22	No	15	10	No	None	None	None	None	No	Performed without assistance
66	42	Male	AWMI	PCI	48	II	LAD	No	Yes	No	No	No	No	Yes	24	≤ 24 hours	Yes	Yes	No	No	No	No	No	No	No	No	No	Yes	No	No	Yes	Mild	25	No	30	43	Yes	18	12	Yes	30	10	Yes	None	None	None	None	No	Performed without assistance
67	45	Male	IWMI	PCI	6	III	LCX	No	No	Yes	Yes	No	No	Yes	36	> 24 hours	Yes	No	No	No	No	Yes	No	No	No	No	Yes	No	No	No	No		35	No	40	54	Yes	23	20	No	20	12	No	None	None	None	None	No	Performed without assistance
68	40	Female	AWMI	PCI	12	III	LAD	No	Yes	No	Yes	No	No	Yes	24	≤ 24 hours	Yes	Yes	No	No	No	No	No	No	No	No	No	No	No	No	No		40	No	26	36	Yes	20	17	No	40	15	No	None	None	None	None	No	Performed without assistance
69	81	Female	AWMI	PCI	12	III	LAD	No	Yes	Yes	Yes	No	No	Yes	24	≤ 24 hours	Yes	No	No	No	No	No	No	No	No	No	Yes	No	No	No	Yes	Moderate	30	No	43	52	Yes	24	17	No	12	10	No	None	None	None	None	No	Performed without assistance
70	60	Male	AWMI	PCI	12	III	LAD	No	Yes	Yes	Yes	Yes	No	Yes	24	≤ 24 hours	No	Yes	No	No	No	No	No	No	No	Yes	No	No	No	No	No		35	No	42	53	Yes	22	18	No	25	10	No	None	None	None	None	No	Performed without assistance
71	79	Male	IWMI + RV Infarct	PCI	36	III	RCA	No	Yes	Yes	No	No	No	Yes	36	> 24 hours	Yes	No	Yes	No	No	Yes	No	No	No	No	No	No	No	No	No		40	No	29	42	Yes	28	9	Yes	35	16	Yes	None	None	None	None	No	Performed without assistance
72	50	Male	AWMI	PCI	8	III	LAD	No	Yes	No	No	No	No	Yes	24	≤ 24 hours	No	Yes	Yes	No	No	No	No	No	No	No	No	No	No	No	Yes	Mild	35	No	32	49	Yes	21	18	No	35	15	No	None	None	None	None	No	Performed without assistance
73	86	Female	IWMI	PCI	12	II	LCX	No	Yes	Yes	Yes	No	No	Yes	48	> 24 hours	Yes	No	No	No	No	No	No	No	No	No	No	No	No	No	No		35	No	35	48	Yes	19	12	Yes	10	10	Yes	None	None	None	None	No	Performed without assistance
74	70	Male	AWMI	PCI	12	III	LAD	No	Yes	Yes	Yes	No	No	Yes	48	> 24 hours	Yes	Yes	No	Yes	No	Yes	No	No	No	No	Yes	No	No	No	Yes	Moderate	25	No	39	49	Yes	19	18	No	35	22	No	None	None	None	None	No	Performed without assistance
75	45	Male	AWMI	LHC	72	I	LAD	No	Yes	No	Yes	No	No	Yes	24	≤ 24 hours	Yes	Yes	No	No	No	No	No	No	No	No	No	No	No	No	No		35	No	32	44	Yes	19	20	No	30	15	No	None	None	None	None	No	Performed without assistance
76	64	Male	AWMI	PCI	72	III	LAD	No	Yes	Yes	Yes	No	No	Yes	24	≤ 24 hours	Yes	Yes	No	Yes	No	No	No	No	No	No	No	No	No	No	Yes	Mild	35	No	36	50	Yes	22	20	No	15	10	No	None	None	None	None	No	Not performed
77	70	Female	AWMI	PCI	12	III	LAD	No	Yes	Yes	No	Yes	No	Yes	24	≤ 24 hours	Yes	Yes	No	No	No	No	No	No	No	No	No	No	No	No	No		35	No	26	41	Yes	19	13	Yes	25	10	Yes	None	None	None	None	No	Not performed
78	35	Male	AWMI	PCI	6	III	OM	No	Yes	Yes	No	Yes	No	Yes	24	≤ 24 hours	Yes	No	Yes	No	No	No	No	No	No	No	No	No	No	No	Yes	Mild	30	No	37	43	Yes	18	20	No	35	11	No	None	None	None	None	No	Performed without assistance
79	35	Male	AWMI	PCI	120	III	LAD	No	Yes	No	No	No	No	Yes	24	≤ 24 hours	No	No	No	No	No	No	No	No	No	No	No	No	No	No	No		35	No	26	40	Yes	20	16	No	20	12	No	None	None	None	None	No	Performed without assistance
80	60	Male	AWMI	LHC	12	III	LAD	No	Yes	Yes	Yes	No	No	Yes	24	≤ 24 hours	Yes	Yes	No	No	No	No	No	No	No	No	No	No	No	No	No		30	No	34	48	Yes	21	18	No	30	25	No	None	None	None	None	No	Performed with assistance
81	75	Female	AWMI	PCI	12	III	LAD	No	Yes	No	No	No	No	Yes	24	≤ 24 hours	Yes	No	No	No	No	No	No	No	No	No	Yes	No	No	No	Yes	Severe	35	No	32	40	Yes	20	17	No	15	9	No	None	None	None	None	No	Performed without assistance
82	70	Male	AWMI	PCI	12	III	LAD	No	Yes	Yes	Yes	No	No	Yes	24	≤ 24 hours	Yes	Yes	No	Yes	No	No	No	No	No	No	No	No	No	No	No		30	No	30	43	Yes	19	18	No	20	15	No	None	None	None	None	No	Not performed
83	85	Female	AWMI	PCI	12	II	LAD	No	Yes	No	No	No	No	Yes	48	> 24 hours	Yes	Yes	No	No	No	No	No	No	No	Yes	No	No	No	No	No		35	No	32	45	Yes	24	18	No	25	15	No	None	None	None	None	No	Not performed
84	60	Male	AWMI	PCI	48	III	LAD	No	Yes	No	No	No	No	Yes	48	> 24 hours	Yes	No	Yes	No	No	No	No	No	No	No	No	No	No	No	No		35	No	29	44	Yes	22	17	Yes	20	14	Yes	None	None	None	None	No	Not performed
85	55	Male	IWMI	PCI	12	III	LAD	No	Yes	Yes	Yes	No	No	Yes	36	> 24 hours	Yes	No	Yes	No	No	No	No	No	No	No	No	No	No	No	Yes	Mild	30	No	33	44	Yes	23	18	No	25	10	No	None	None	None	None	No	Performed without assistance
86	67	Male	IWMI + RV Infarct	LHC	72	I	RCA	No	Yes	Yes	Yes	No	No	Yes	48	> 24 hours	Yes	Yes	No	No	No	No	No	No	No	No	No	No	No	No	Yes	Moderate	15	No	70	76	Yes	42	13	Yes	20	10	Yes	None	None	None	None	No	Performed without assistance
87	52	Female	IWMI + RV Infarct	PCI	10	III	RCA	No	No	Yes	No	No	No	Yes	48	> 24 hours	No	Yes	No	No	No	No	No	Yes	No	No	Yes	No	No	No	Yes	Moderate	30	No	50	56	Yes	25	13	Yes	30	20	Yes	None	None	None	None	No	Not performed
88	67	Male	IWMI	LHC	13	II	RCA	No	Yes	Yes	Yes	No	No	Yes	24	≤ 24 hours	Yes	Yes	No	No	No	No	No	No	No	No	No	No	No	No	Yes	Moderate	40	No	35	53	Yes	22	17	No	24	12	No	None	None	None	None	No	Performed without assistance
89	25	Male	AWMI	PCI	6	III	LAD	No	Yes	No	No	No	No	Yes	48	> 24 hours	Yes	No	Yes	No	No	No	No	No	No	No	No	No	No	No	No		35	No	25	37	Yes	24	18	No	35	15	No	None	None	None	None	No	Performed without assistance
90	52	Male	AWMI	PCI	96	III	LAD	No	Yes	Yes	Yes	No	No	Yes	24	≤ 24 hours	Yes	No	No	No	No	No	No	No	No	No	No	No	No	No	No		50	No	24	45	No	20	17	No	15	9	No	None	None	None	None	No	Performed without assistance
91	52	Male	AWMI	PCI	4	III	LAD	No	Yes	Yes	Yes	No	No	Yes	24	≤ 24 hours	Yes	Yes	Yes	No	No	No	No	No	No	No	No	No	No	No	Yes	Mild	35	No	34	54	Yes	21	16	No	45	20	No	None	None	None	None	No	Performed without assistance
92	52	Male	AWMI	PCI	96	III	LAD	No	Yes	Yes	Yes	No	No	Yes	24	≤ 24 hours	Yes	No	No	No	No	No	No	No	No	No	No	No	No	No	No		50	No	34	48	No	20	22	No	15	9	No	None	None	None	None	No	Performed without assistance
93	71	Male	AWMI	PCI	2	III	LAD	No	Yes	No	No	No	No	Yes	24	≤ 24 hours	Yes	No	Yes	No	No	No	No	No	No	No	No	No	No	No	No		40	No	30	47	Yes	18	20	No	18	13	No	None	None	None	None	No	Not performed
94	60	Female	AWMI	PCI	12	III	LAD	No	Yes	Yes	Yes	No	No	Yes	48	> 24 hours	No	No	No	Yes	No	No	No	No	No	Yes	No	No	No	No	Yes	Mild	25	No	30	44	Yes	19	18	No	20	12	No	None	None	None	None	No	Not performed
95	65	Male	AWMI	PCI	168	III	LAD	No	Yes	Yes	Yes	No	No	Yes	24	≤ 24 hours	Yes	Yes	No	No	No	No	No	No	No	No	Yes	No	No	No	Yes	Mild	20	No	52	59	Yes	17	14	Yes	20	12	Yes	None	None	None	None	No	Not performed
96	72	Male	AWMI	PCI	48	I	LAD	Yes	Yes	Yes	Yes	No	No	Yes	24	≤ 24 hours	No	No	No	No	No	No	No	No	No	No	No	No	No	No	Yes	Mild	35	No	33	46	Yes	22	17	No	35	14	No	None	None	None	None	No	Performed without assistance
97	60	Male	IWMI	PCI	12	II	RCA	No	No	Yes	No	No	No	Yes	24	≤ 24 hours	Yes	No	Yes	No	No	No	No	No	No	No	Yes	No	No	No	Yes	Mild	40	No	32	48	Yes	25	11	Yes	35	14	Yes	None	None	None	None	No	Performed without assistance
98	65	Male	AWMI	PCI	12	III	LAD	No	Yes	Yes	Yes	No	No	Yes	48	> 24 hours	Yes	Yes	No	No	No	No	No	No	No	No	Yes	No	No	No	Yes	Mild	25	No	29	49	Yes	16	15	No	40	12	No	None	None	None	None	No	Performed without assistance
99	70	Male	AWMI	PCI	360	II	LAD	No	Yes	No	No	No	No	Yes	24	≤ 24 hours	No	No	No	No	Yes	No	No	No	No	No	Yes	No	No	No	Yes	Mild	30	No	39	59	Yes	17	13	Yes	20	15	Yes	None	None	None	None	No	Not performed
100	56	Female	AWMI	PCI	168	III	LAD	Yes	Yes	Yes	Yes	No	No	Yes	24	≤ 24 hours	Yes	Yes	No	No	No	No	No	No	No	No	No	No	No	No	Yes	Mild	30	No	38	46	Yes	20	17	No	17	19	No	None	None	None	None	No	Not performed
101	65	Male	AWMI	PCI	48	III	LAD	No	Yes	Yes	No	No	No	Yes	48	> 24 hours	Yes	No	No	No	No	No	No	No	No	No	Yes	No	No	No	Yes	Mild	30	No	35	48	Yes	19	22	No	35	18	No	None	None	None	None	No	Performed without assistance
102	65	Male	AWMI	PCI	8	III	LAD	No	Yes	Yes	Yes	No	No	Yes	24	≤ 24 hours	Yes	Yes	No	Yes	No	No	No	No	No	No	No	No	No	No	No		35	No	41	53	Yes	18	18	Yes			Yes	None	None	Severe	None	No	Performed without assistance
103	58	Female	LWMI	PCI	3	III	LAD	No	Yes	Yes	Yes	No	No	Yes	36	> 24 hours	Yes	Yes	No	No	No	No	No	No	No	No	No	No	No	No	Yes	Moderate	25	No	31	46	Yes	20	13	Yes	22	20	Yes	None	None	None	None	Yes	Not performed
104	53	Male	AWMI	PCI	18	III	LM	Yes	Yes	No	No	No	No	Yes	48	> 24 hours	Yes	No	Yes	No	No	No	No	No	No	No	No	No	No	No	Yes	Mild	30	No	24	41	Yes	18	18	Yes	40	14	Yes	None	None	None	None	No	Not performed
105	56	Male	AWMI	PCI	12	III	LAD	No	Yes	No	No	No	No	Yes	48	> 24 hours	Yes	Yes	Yes	No	No	No	No	No	No	No	No	No	No	No	Yes	Mild	30	No	33	40	Yes	20	22	Yes	20	18	Yes	None	None	None	None	No	Not performed
106	50	Male	AWMI	PCI	6	III	LAD	No	Yes	Yes	Yes	No	No	Yes	23	≤ 24 hours	Yes	No	Yes	No	No	No	No	No	No	No	No	No	No	No	No		30	No	29	47	Yes	22	19	No	30	14	No	None	None	None	None	No	Performed without assistance
107	65	Male	AWMI	POBA	12	II	LAD	No	Yes	Yes	Yes	No	No	Yes	24	≤ 24 hours	Yes	No	No	No	No	No	No	No	No	No	No	No	Yes	No	No		30	No	35	55	Yes	18	20	No	10	8	No	None	None	None	None	No	Performed without assistance
108	60	Male	AWMI	PCI	12	III	LAD	No	Yes	Yes	Yes	No	No	Yes	24	≤ 24 hours	Yes	Yes	No	Yes	Yes	No	No	No	No	No	Yes	No	No	No	No		25	No	36	49	Yes	22	20	No	35	26	No	None	None	None	None	No	Performed with assistance
109	55	Female	IWMI	PCI	12	III	LCX	No	Yes	Yes	Yes	No	No	Yes	24	≤ 24 hours	Yes	No	No	No	No	No	No	No	No	No	Yes	No	No	No	Yes	Moderate	40	No	35	49	Yes	20	18	No	15	10	No	None	None	None	None	No	Performed without assistance
110	67	Female	AWMI	PCI	8	III	LAD	No	Yes	No	No	No	No	Yes	48	> 24 hours	Yes	Yes	Yes	No	No	No	No	No	No	No	No	No	No	No	Yes	Mild	35	No	35	47	Yes	21	13	Yes	30	16	Yes	None	None	None	None	No	Not performed
111	65	Male	IPWMI	POBA	48	III	RCA	No	Yes	Yes	No	No	No	Yes	48	> 24 hours	Yes	No	Yes	No	Yes	No	No	No	No	No	No	No	No	No	No		35	No	28	38	Yes	19	10	Yes	20	13	Yes	None	None	None	None	No	Not performed
112	50	Female	AWMI	PCI	48	III	LAD	No	Yes	No	No	No	No	Yes	24	≤ 24 hours	Yes	No	No	No	No	No	No	No	No	No	No	No	No	No	No		30	No	31	42	Yes	20	16	No	10	6	No	None	None	None	None	No	Performed without assistance
113	32	Male	IWMI + RV Infarct	PCI	12	III	RCA	No	No	Yes	No	No	No	Yes	24	≤ 24 hours	Yes	No	No	No	No	No	No	No	No	No	Yes	No	No	No	Yes	Moderate	25	No	45	56	Yes	24	12	Yes	40	18	Yes	None	None	None	None	No	Performed without assistance
114	56	Female	AWMI	PCI	96	II	LAD	No	Yes	Yes	Yes	No	No	Yes	48	> 24 hours	Yes	Yes	No	No	No	No	No	No	No	No	Yes	No	No	No	No		35	No	35	50	Yes	22	21	No	40	18	No	None	None	None	None	No	Performed without assistance
115	72	Female	NSTEMI	PCI	336	III	LAD	No	Yes	Yes	No	No	No	Yes	48	> 24 hours	Yes	No	No	Yes	No	No	Yes	No	No	No	Yes	No	No	No	Yes	Moderate	35	No	31	45	Yes	17	22	No	20	16	No	None	None	None	None	No	Performed without assistance
116	55	Male	AWMI	PCI	18	III	LAD	No	Yes	Yes	No	No	No	Yes	48	> 24 hours	Yes	No	No	No	No	No	No	No	No	No	Yes	No	No	No	Yes	Mild	25	No	32	45	Yes	23	20	No	40	25	No	None	None	None	None	Yes	Not performed
117	80	Female	AWMI + RBBB	PCI	4	III	LAD	No	Yes	Yes	No	No	No	Yes	48	> 24 hours	No	No	Yes	No	No	No	No	No	No	Yes	No	No	No	No	Yes	Mild	30	No	30	47	Yes	19	12	Yes	15	12	Yes	None	None	None	None	No	Not performed
118	60	Female	IWMI + RV Infarct	POBA	10	III	LCX	No	Yes	Yes	Yes	No	No	Yes	24	≤ 24 hours	Yes	Yes	No	No	No	No	No	Yes	No	No	No	No	No	No	Yes	Moderate	40	No	36	49	Yes	21	21	No	20	15	No	None	None	None	None	No	Not performed
119	70	Male	IPWMI	PCI	3	III	RCA	No	Yes	Yes	Yes	No	No	Yes	48	> 24 hours	Yes	No	Yes	No	No	No	No	Yes	No	No	No	No	No	No	No		35	No	33	45	Yes	19	18	No	20	12	No	None	None	None	None	No	Not performed
120	70	Male	AWMI + RBBB	PCI	72	I	LAD	Yes	Yes	Yes	Yes	No	Yes	Yes	48	> 24 hours	Yes	No	No	No	No	No	No	No	No	No	Yes	No	No	No	Yes	Mild	20	No	40	56	Yes	20	20	No	35	21	No	None	None	None	None	No	Not performed
121	64	Male	AWMI	PCI	4	III	LAD	No	Yes	Yes	Yes	No	No	Yes	48	> 24 hours	Yes	No	No	No	No	No	No	No	No	No	No	No	No	No	Yes	Moderate	20	No	39	51	Yes	18	17	No	10	6	No	None	None	None	None	No	Performed without assistance
122	45	Male	AWMI	PCI	10	III	LAD	No	Yes	No	No	No	No	Yes	24	≤ 24 hours	Yes	No	No	No	No	No	No	No	No	No	No	No	No	No	Yes	Mild	35	No	36	59	Yes	18	18	No	30	15	No	None	None	None	None	No	Performed without assistance
123	69	Male	AWMI	POBA	12	III	LAD	No	Yes	Yes	Yes	No	No	Yes	24	≤ 24 hours	Yes	Yes	No	No	No	No	No	No	No	No	No	No	No	No	Yes	Mild	35	No	36	55	Yes	18	22	No	18	16	No	None	None	None	None	No	Performed without assistance
124	57	Female	AWMI	PCI	96	III	LAD	No	Yes	Yes	Yes	No	No	Yes	24	≤ 24 hours	Yes	No	No	No	No	No	No	No	No	No	No	No	No	No	No		35	No	38	48	Yes	20	18	No	20	12	No	None	None	None	None	No	Not performed
125	76	Male	IWMI	PCI	12	III	LCX	No	Yes	Yes	Yes	No	No	Yes	24	≤ 24 hours	Yes	No	Yes	No	No	No	No	No	No	No	No	No	No	No	No		35	No	32	44	Yes	20	17	No	20	12	No	None	None	None	None	No	Performed without assistance
126	60	Male	PWMI	PCI	72	III	LCX	No	No	No	Yes	No	No	Yes	24	≤ 24 hours	Yes	No	No	No	No	No	No	No	No	No	Yes	No	No	No	Yes	Mild	45	No	32	50	Yes	17	18	No	25	16	No	None	None	None	None	No	Performed without assistance
127	40	Male	IWMI + RV Infarct	PCI	12	II	RCA	No	Yes	Yes	Yes	No	No	Yes	98	> 24 hours	Yes	Yes	No	No	No	No	No	No	No	No	No	No	No	No	Yes	Moderate	35	No	26	43	Yes	19	20	Yes	20	18	Yes	None	None	None	None	No	Performed with assistance
128	66	Male	IWMI + RV Infarct	PCI	10	III	LCX	No	No	No	Yes	No	No	Yes	24	≤ 24 hours	Yes	No	Yes	Yes	No	No	No	No	No	No	Yes	No	No	No	No		25	No	38	51	Yes	21	17	Yes	20	13	Yes	None	None	None	None	No	Not performed
129	45	Male	AWMI	PCI	12	II	LAD	No	No	Yes	Yes	No	No	Yes	24	≤ 24 hours	Yes	Yes	No	No	No	No	No	No	No	No	No	No	No	No	Yes	Mild	20	No	51	50	Yes	21	12	Yes	40	16	Yes	None	None	None	None	No	Performed without assistance
130	60	Male	LWMI	POBA	10	III	LCX	Yes	Yes	Yes	Yes	No	No	Yes	24	≤ 24 hours	Yes	No	Yes	No	No	No	No	No	No	No	No	No	No	No	Yes	Moderate	25	No	40	50	Yes	18	20	No	20	14	No	None	None	None	None	No	Performed with assistance
131	66	Male	AWMI	PCI	1	0	LAD	No	Yes	Yes	Yes	No	No	Yes	24	≤ 24 hours	Yes	No	Yes	Yes	Yes	No	No	No	No	No	No	No	No	No	No		20	No	48	60	Yes	20	14	Yes	30	18	Yes	None	None	None	None	No	Performed without assistance
132	60	Female	IWMI + RV Infarct	PCI	1	III	RCA	Yes	Yes	Yes	Yes	No	No	Yes	24	≤ 24 hours	Yes	No	No	No	No	No	No	No	No	No	No	No	No	No	Yes	Mild	45	No	29	46	Yes	22	15	Yes	20	15	Yes	None	None	None	None	No	Not performed
133	51	Male	NSTEMI	POBA	10	III	RCA	No	Yes	Yes	Yes	No	No	Yes	48	> 24 hours	Yes	No	No	No	No	No	No	No	No	No	Yes	No	No	No	No		30	No	30	42	Yes	19	13	Yes	25	18	Yes	None	None	None	None	No	Not performed
134	60	Female	AWMI	PCI	10	III	LAD	No	Yes	Yes	Yes	No	No	Yes	36	> 24 hours	Yes	No	No	No	No	No	No	No	No	No	No	No	No	No	No		35	No	32	40	Yes	18	20	No	14	10	No	None	None	None	None	No	Not performed
135	67	Male	NSTEMI	PCI	12	III	LCX	No	Yes	Yes	Yes	No	No	Yes	24	≤ 24 hours	No	No	No	Yes	No	Yes	No	No	No	Yes	Yes	No	No	No	Yes	Moderate	25	No	47	52	Yes	21	15	Yes	35	12	Yes	None	None	None	None	No	Not performed
136	55	Female	AWMI	PCI	18	II	LM	Yes	No	No	Yes	No	No	Yes	48	> 24 hours	Yes	Yes	No	No	No	No	No	No	No	No	No	No	No	No	Yes	Moderate	25	No	33	47	Yes	18	17	Yes	20	15	Yes	None	None	None	None	No	Not performed
137	60	Male	AWMI	POBA	168	III	LAD	No	Yes	Yes	No	No	No	Yes	48	> 24 hours	No	No	No	No	No	No	No	No	No	No	Yes	No	No	No	Yes	Mild	25	No	38	45	Yes	22	22	No	50	26	No	None	None	None	None	No	Not performed
138	45	Male	AWMI	PCI	72	II	LAD	Yes	Yes	Yes	Yes	No	No	Yes	96	> 24 hours	Yes	Yes	No	No	No	No	No	No	No	No	No	No	No	No	Yes	Moderate	20	No	41	48	Yes	21	13	Yes	30	19	Yes	None	None	None	None	No	NA
139	65	Male	IWMI + RV Infarct	PCI	7	III	RCA	No	Yes	Yes	No	No	No	Yes	24	≤ 24 hours	No	No	Yes	No	No	No	No	No	No	No	No	No	No	No	Yes	Mild	45	No	30	49	Yes	23	13	Yes	25	13	Yes	None	None	None	None	No	Performed without assistance
140	65	Female	AWMI	PCI	72	III	LAD	No	Yes	Yes	Yes	No	No	Yes	48	> 24 hours	No	Yes	No	No	No	No	No	No	No	No	No	No	No	No	Yes	Mild	35	No	35	47	Yes	18	20	No	12	10	No	None	None	None	None	No	Not performed
141	45	Female	IWMI + RV Infarct	PCI	336	III	RCA	No	No	Yes	No	No	No	Yes	48	> 24 hours	Yes	Yes	Yes	No	No	No	Yes	Yes	No	No	No	No	No	No	Yes	Mild	49	No	34	46	Yes	21	8	Yes	25	12	Yes	None	None	None	None	No	Not performed
142	52	Male	AWMI	PCI	12	III	LAD	No	Yes	No	No	No	No	Yes	48	> 24 hours	No	No	No	No	No	No	No	No	No	No	No	No	No	No	No		35	No	35	55	Yes	25	19	No	25	12	No	None	None	None	None	No	Performed without assistance
143	60	Male	AWMI	PCI	10	III	LAD	No	Yes	Yes	Yes	No	No	Yes	48	> 24 hours	Yes	No	No	No	No	Yes	No	No	No	No	No	No	No	No	No		25	No	58	66	Yes	18	18	No	35	34	No	None	None	None	None	No	Performed without assistance
144	70	Female	IWMI	PCI	48	II	LCX	No	Yes	No	Yes	No	No	Yes	24	≤ 24 hours	Yes	Yes	No	No	No	No	No	No	No	No	No	No	No	No	Yes	Moderate	35	No	37	48	Yes	18	18	No	20	10	No	None	None	None	None	No	Not performed
145	60	Female	AWMI	POBA	10	III	LAD	No	Yes	Yes	Yes	No	No	Yes	24	≤ 24 hours	No	No	No	No	No	No	No	No	No	No	No	No	No	No	No		35	No	35	40	Yes	18	17	Yes	15	10	Yes	None	None	None	None	No	Performed without assistance
146	50	Female	AWMI	PCI	8	III	LAD	No	Yes	Yes	Yes	No	No	Yes	48	> 24 hours	Yes	Yes	No	No	No	No	No	No	No	No	No	No	No	No	No		35	No	29	41	Yes	20	17	No	25	15	No	None	None	None	None	No	Performed without assistance
147	60	Male	AWMI	PCI	3	III	LAD	No	Yes	No	No	No	No	Yes	24	≤ 24 hours	Yes	No	Yes	No	No	No	No	No	No	No	No	No	No	No	No		25	No	34	48	Yes	23	19	No	10	8	No	None	None	None	None	No	Performed without assistance
148	60	Male	AWMI	POBA	8	III	Diagonal	No	Yes	Yes	Yes	No	Yes	Yes	72	> 24 hours	Yes	No	Yes	No	No	No	No	No	No	No	No	No	No	No	Yes	Moderate	55	No	32	46	No	19	18	No	20	15	No	None	None	None	Mild	No	Not performed
149	55	Male	AWMI	PCI	8	II	LAD	No	Yes	Yes	No	No	No	Yes	24	≤ 24 hours	Yes	No	No	No	No	No	No	No	No	No	No	No	No	No	No		35	No	28	43	Yes	22	16	No	25	12	No	None	None	None	None	No	Performed without assistance
150	65	Male	IWMI + RV Infarct	PCI	7	III	RCA	No	No	Yes	Yes	No	No	Yes	48	> 24 hours	Yes	No	No	No	No	No	No	No	No	No	Yes	No	No	No	No		45	No	27	44	Yes	20	10	Yes	25	10	Yes	None	None	None	None	No	Not performed
151	30	Male	AWMI	PCI	18	III	LM	Yes	Yes	No	Yes	No	No	Yes	48	> 24 hours	Yes	No	No	No	No	No	No	No	No	No	No	No	No	No	No		25	No	30	37	Yes	20	15	Yes	40	18	Yes	None	None	None	None	No	Performed without assistance
152	74	Female	AWMI	PCI	168	III	LAD	No	Yes	No	No	No	No	Yes	24	≤ 24 hours	No	No	No	No	No	No	No	No	No	No	No	No	No	No	Yes	Severe	25	No	33	47	Yes	19	18	Yes	35	20	Yes	None	None	None	None	No	Not performed
153	56	Male	PWMI	PCI	48	III	LAD	No	Yes	Yes	Yes	No	No	Yes	24	≤ 24 hours	Yes	Yes	No	No	No	No	No	No	No	No	No	No	No	No	Yes	Moderate	35	No	42	54	Yes	17	17	No	35	12	No	None	None	None	None	No	Not performed
154	70	Male	AWMI	PCI	4	III	LAD	No	Yes	No	No	No	No	Yes	24	≤ 24 hours	Yes	No	No	No	No	No	No	No	No	No	No	No	No	No	No		35	No	33	44	Yes	20	17	No	25	12	No	None	None	None	None	No	Performed without assistance
155	75	Female	IWMI	PCI	3	III	RCA	No	No	Yes	Yes	No	No	Yes	24	≤ 24 hours	Yes	No	No	No	No	No	No	No	No	No	Yes	No	No	No	No		40	No	35	44	Yes	18	20	No	20	10	No	None	None	None	None	No	Not performed
156	65	Female	AWMI	PCI	8	III	LAD	No	Yes	No	No	No	No	Yes	48	> 24 hours	Yes	No	No	No	No	No	No	No	No	No	No	No	No	No	No		30	No	44	48	Yes	20	20	No	25	15	No	None	None	None	None	No	Not performed
157	64	Male	AWMI	PCI	7	III	LAD	No	Yes	Yes	Yes	No	No	Yes	24	≤ 24 hours	Yes	No	No	No	No	No	No	No	No	No	No	No	No	No	No		25	No	41	48	Yes	17	18	No	40	12	No	None	None	None	None	No	Performed without assistance
158	52	Male	AWMI	PCI	8	III	LAD	No	Yes	Yes	Yes	No	No	Yes	24	≤ 24 hours	No	No	No	No	No	No	No	No	No	No	Yes	No	No	No	Yes	Mild	30	No	33	49	Yes	18	20	No	20	10	No	None	None	None	None	No	Performed without assistance
159	77	Male	AWMI	PCI	8	III	LAD	No	Yes	Yes	Yes	No	No	Yes	48	> 24 hours	Yes	Yes	No	No	No	No	Yes	No	No	No	No	No	No	No	Yes	Mild	35	No	31	47	Yes	19	18	No	20	14	No	None	None	None	None	No	Not performed
160	48	Male	IWMI + RV Infarct	LHC	6	II	RCA	No	Yes	Yes	No	No	No	Yes	24	≤ 24 hours	No	No	Yes	No	No	No	No	No	No	No	No	No	No	No	Yes	Mild	30	No	32	49	Yes	23	14	Yes	22	15	Yes	None	None	None	None	No	Performed without assistance
161	50	Male	AWMI	PCI	2	III	LAD	No	Yes	No	Yes	No	No	Yes	24	≤ 24 hours	No	No	No	No	No	No	No	No	No	No	No	No	Yes	No	Yes	Mild	35	No	38	51	Yes	17	14	Yes	22	17	Yes	None	None	None	None	No	Performed without assistance
162	45	Male	AWMI	PCI	120	III	LAD	No	Yes	Yes	Yes	No	No	Yes	24	≤ 24 hours	Yes	No	No	No	No	No	No	No	No	No	No	No	No	No	No		30	No	35	48	Yes	19	18	Yes	45	20	Yes	None	None	None	None	No	Performed without assistance
163	65	Female	AWMI	PCI	24	III	LAD	No	Yes	No	No	No	No	Yes	24	≤ 24 hours	Yes	Yes	No	No	No	No	No	No	No	No	No	No	No	No	No		30	No	30	42	Yes	16	14	Yes	20	14	Yes	None	None	None	None	No	Performed without assistance
164	45	Male	AWMI	PCI	6	III	LAD	Yes	Yes	Yes	Yes	No	No	Yes	24	≤ 24 hours	Yes	No	Yes	No	No	No	No	No	No	No	No	No	No	No	No		35	No	33	46	Yes	22	18	No	25	18	No	None	None	None	None	No	Performed without assistance
165	50	Male	IWMI	POBA	48	II	RCA	Yes	Yes	Yes	Yes	No	No	Yes	120	> 24 hours	No	No	Yes	No	No	No	No	No	No	No	No	No	No	No	No		25	No	30	44	Yes	25	14	Yes	15	10	Yes	None	None	None	None	No	Performed without assistance
166	50	Male	IWMI	PCI	4	III	RCA	No	Yes	Yes	No	No	No	Yes	48	> 24 hours	Yes	Yes	Yes	No	No	No	No	No	No	No	Yes	No	No	No	Yes	Mild	20	No	40	50	Yes	18	18	No	45	11	No	None	None	None	None	Yes	Performed without assistance
167	65	Female	AWMI	PCI	48	III	LM	Yes	Yes	No	No	No	No	Yes	48	> 24 hours	Yes	Yes	No	No	No	No	No	No	No	No	No	No	No	No	Yes	Mild	25	No	29	37	Yes	20	12	Yes	30	22	Yes	None	None	None	None	No	Not performed
168	63	Male	IWMI + RV Infarct	PCI	48	III	RCA	Yes	Yes	Yes	Yes	No	No	Yes	48	> 24 hours	Yes	Yes	No	No	No	No	No	No	No	No	No	No	No	No	Yes	Mild	20	No	36	42	Yes	19	9	Yes	35	20	Yes	None	None	None	None	No	Not performed
169	74	Male	AWMI	PCI	8	III	LAD	No	Yes	Yes	Yes	No	No	Yes	48	> 24 hours	Yes	Yes	No	No	No	No	No	No	No	No	No	No	No	No	No		30	No	34	47	Yes	21	20	No	35	21	No	None	None	None	None	No	Not performed
170	40	Male	AWMI	PCI	12	III	LAD	No	Yes	Yes	No	No	No	Yes	48	> 24 hours	Yes	No	Yes	No	Yes	No	No	No	No	No	No	No	No	No	No		35	No	28	42	Yes	18	17	No	40	11	No	None	None	None	None	No	Performed without assistance
171	68	Male	IWMI	PCI	168	III	RCA	No	Yes	Yes	Yes	No	No	Yes	72	> 24 hours	Yes	Yes	No	No	No	No	No	No	No	No	No	No	No	No	No		25	No	35	49	Yes	18	11	Yes	30	19	Yes	None	None	None	None	No	NA
172	65	Male	AWMI	POBA	10	I	LAD	No	Yes	Yes	Yes	No	Yes	Yes	48	> 24 hours	Yes	No	No	No	No	No	No	No	No	No	No	No	No	No	No		30	No	37	49	Yes	25	18	No	40	13	No	None	None	None	None	No	Not performed
173	55	Male	AWMI	PCI	6	III	LAD	No	Yes	No	No	No	No	Yes	24	≤ 24 hours	Yes	No	No	No	No	No	No	No	No	No	No	No	No	No	Yes	Mild	30	No	31	46	Yes	19	19	No	20	9	No	None	None	None	None	No	Not performed
174	55	Male	IWMI + RV Infarct	PCI	8	III	RCA	No	Yes	Yes	Yes	No	No	Yes	48	> 24 hours	Yes	No	No	No	No	No	No	No	No	No	No	No	No	No	No		35	No	25	43	Yes	24	11	Yes	20	15	Yes	None	None	None	None	No	Not performed
175	65	Male	IPWMI	PCI	10	III	LM	Yes	Yes	Yes	Yes	No	No	Yes	48	> 24 hours	Yes	Yes	Yes	No	No	No	No	No	No	No	No	No	No	No	Yes	Mild	25	No	44	55	Yes	20	11	Yes	45	20	Yes	None	None	None	None	No	Not performed
176	70	Male	IWMI	PCI	4	III	RCA	No	Yes	Yes	No	No	No	Yes	48	> 24 hours	Yes	No	Yes	No	No	Yes	No	No	No	No	No	No	No	No	Yes	Moderate	30	No	35	55	Yes	25	14	Yes	35	20	Yes	None	None	None	None	No	Performed without assistance
177	45	Female	AWMI	PCI	4	III	LAD	No	Yes	No	No	No	No	Yes	24	≤ 24 hours	Yes	No	No	No	No	No	No	No	No	No	No	No	No	No	Yes	Mild	35	No	32	44	Yes	20	17	No	20	10	No	None	None	None	None	No	Performed without assistance
178	90	Male	AWMI	PCI	8	III	LAD	No	Yes	Yes	No	No	No	Yes	24	≤ 24 hours	Yes	No	No	No	No	No	No	No	No	No	Yes	No	No	No	Yes	Severe	20	No	27	46	No	20	19	Yes	45	22	No	None	None	None	None	No	Not performed
179	69	Male	AWMI	PCI	10	III	LM	Yes	Yes	Yes	Yes	No	No	Yes	48	> 24 hours	Yes	No	No	No	No	No	No	No	No	No	No	No	No	No	No		25	No	30	46	Yes	20	17	No	24	20	No	None	None	None	None	No	Performed without assistance
180	65	Male	AWMI	PCI	4	III	LAD	No	Yes	No	No	No	No	Yes	24	≤ 24 hours	Yes	No	Yes	Yes	No	No	No	No	No	No	No	No	No	No	No		40	No	27	44	Yes	21	18	No	40	17	No	None	None	None	None	No	Not performed
181	61	Male	AWMI	PCI	3	III	LAD	No	Yes	Yes	Yes	No	No	Yes	24	≤ 24 hours	No	Yes	Yes	No	No	No	No	No	No	No	No	No	No	No	Yes	Mild	30	No	31	45	No	25	18	No	15	13	No	None	None	None	None	No	Performed without assistance
182	65	Male	AWMI	PCI	3	III	LAD	No	Yes	No	No	No	No	Yes	24	≤ 24 hours	Yes	No	Yes	No	No	No	No	No	No	No	No	No	No	No	No		25	No	34	47	Yes	19	18	No	30	10	No	None	None	None	None	No	Performed without assistance
183	35	Male	AWMI	PCI	3	III	LAD	No	Yes	No	No	No	No	Yes	24	≤ 24 hours	No	No	No	No	No	No	No	No	No	No	No	No	No	No	No		35	No	39	49	Yes	20	22	No	30	12	No	None	None	None	None	No	Performed without assistance
184	45	Male	AWMI	PCI	18	III	LAD	No	Yes	Yes	No	No	No	Yes	28	> 24 hours	Yes	No	No	No	No	No	No	No	No	No	No	No	No	No	No		35	No	37	48	Yes	21	18	No	25	15	No	None	None	None	None	No	Performed without assistance
185	58	Female	IPWMI	PCI	14	III	OM	No	No	No	No	Yes	No	Yes	48	> 24 hours	No	No	No	No	No	No	Yes	No	No	No	No	No	No	No	No		45	No	29	39	Yes	18	18	No	25	15	No	None	None	None	None	No	Not performed
186	44	Male	AWMI	PCI	10	III	LAD	No	Yes	Yes	Yes	No	No	Yes	24	≤ 24 hours	Yes	No	No	No	Yes	No	No	No	No	No	No	No	No	No	No		35	No	32	44	Yes	18	18	No	30	11	No	None	None	None	None	No	Performed without assistance
187	68	Male	AWMI	PCI	3	II	LAD	No	Yes	Yes	Yes	No	No	Yes	48	> 24 hours	Yes	No	Yes	No	No	No	No	No	No	No	No	No	No	No	No		30	No	39	51	Yes	19	18	No	30	20	No	None	None	None	None	No	Performed without assistance
188	56	Male	AWMI	PCI	10	III	LAD	No	Yes	No	No	No	No	Yes	24	≤ 24 hours	Yes	No	No	No	No	No	No	No	No	No	No	No	No	No	No		30	No	36	51	Yes	18	19	No	35	24	No	None	None	None	None	No	Performed without assistance
189	60	Female	IWMI + RV Infarct	PCI	8	III	RCA	No	Yes	Yes	Yes	No	No	Yes	48	> 24 hours	Yes	Yes	No	No	No	No	No	No	No	No	No	No	No	No	No		35	No	32	43	Yes	23	19	No	20	6	No	None	None	None	None	No	Not performed
190	70	Male	AWMI	PCI	18	III	LAD	No	Yes	Yes	Yes	No	No	Yes	24	≤ 24 hours	Yes	No	Yes	No	No	No	No	No	No	No	No	No	No	No	No		30	No	42	52	Yes	25	19	No	18	14	No	None	None	None	None	No	Performed without assistance
191	50	Female	AWMI	PCI	10	III	LAD	Yes	No	Yes	No	No	No	Yes	24	≤ 24 hours	Yes	No	No	No	No	No	No	No	No	No	No	No	No	No	No		50	No	32	44	Yes	17	20	No	16	12	No	None	None	None	None	No	Performed without assistance
192	65	Male	AWMI	PCI	10	III	LAD	Yes	Yes	Yes	Yes	No	No	Yes	24	≤ 24 hours	No	No	No	No	No	No	No	No	No	No	No	No	No	No	No		30	No	36	49	Yes	21	21	No	22	15	No	None	None	None	None	No	Performed without assistance
193	60	Female	AWMI	PCI	72	III	LAD	No	Yes	No	No	No	No	Yes	48	> 24 hours	No	No	No	No	No	No	Yes	No	No	No	No	No	No	No	No		30	No	31	44	Yes	17	18	No	20	12	No	None	None	None	None	No	Not performed
194	62	Male	AWMI	PCI	10	III	LAD	No	Yes	No	Yes	No	No	Yes	24	≤ 24 hours	Yes	No	No	No	No	No	No	No	No	No	No	No	No	No	No		40	No	29	45	Yes	22	18	No	20	10	No	None	None	None	None	No	Performed without assistance
195	45	Male	IWMI + RV Infarct	PCI	18	III	RCA	Yes	Yes	Yes	Yes	No	No	Yes	72	> 24 hours	Yes	No	No	No	No	No	No	No	No	No	No	No	No	No	Yes	Moderate	25	No	40	50	Yes	19	9	Yes	30	18	Yes	None	None	None	None	No	Performed without assistance
196	50	Male	AWMI	PCI	18	III	LAD	No	Yes	Yes	Yes	No	No	Yes	24	≤ 24 hours	No	No	Yes	No	No	No	No	No	No	No	No	No	No	No	No		30	No	36	48	Yes	17	17	Yes	18	10	Yes	None	None	None	None	No	Not performed
197	60	Male	AWMI	POBA	24	II	LAD	No	Yes	No	No	No	No	Yes	120	> 24 hours	No	No	No	No	No	No	No	No	No	Yes	Yes	No	No	No	Yes	Moderate	35	No	39	50	Yes	24	20	No	35	23	No	None	None	None	None	No	Not performed
198	49	Female	AWMI	POBA	48	III	LAD	No	Yes	Yes	Yes	No	Yes	Yes	36	> 24 hours	Yes	Yes	Yes	No	No	No	No	No	No	No	No	No	No	No	No		35	No	30	46	Yes	21	19	No	30	22	No	None	None	None	None	No	Performed without assistance
199	63	Male	AWMI	PCI	10	III	LM	Yes	Yes	No	No	No	No	Yes	24	≤ 24 hours	Yes	No	Yes	No	No	Yes	No	No	No	No	No	No	No	No	No		30	No	31	44	Yes	20	19	No	45	21	No	None	None	None	None	No	Not performed
200	65	Male	AWMI	PCI	24	III	LAD	No	Yes	Yes	Yes	No	No	Yes	24	≤ 24 hours	Yes	No	No	No	No	No	No	No	No	No	No	No	No	No	No		35	No	33	45	Yes	20	19	No	20	12	No	None	None	None	None	No	Not performed
201	55	Male	IWMI + RV Infarct	PCI	3	III	RCA	No	Yes	Yes	Yes	No	No	Yes	24	≤ 24 hours	Yes	No	No	No	No	No	No	No	No	No	No	No	No	No	Yes	Moderate	35	No	39	50	Yes	25	19	No	20	12	No	Moderate	None	None	None	No	Performed without assistance
202	82	Female	IPWMI	PCI	12	III	RCA	Yes	Yes	Yes	No	No	No	Yes	24	≤ 24 hours	Yes	No	No	No	No	No	No	No	No	No	No	No	No	No	Yes	Moderate	30	No	37	52	Yes	20	10	Yes	28	24	Yes	None	None	None	None	No	Not performed
203	49	Male	AWMI	PCI	10	III	LM	Yes	Yes	No	No	No	No	Yes	48	> 24 hours	Yes	No	No	No	No	No	No	No	No	No	No	No	No	No	Yes	Mild	35	No	33	48	Yes	19	20	No	35	22	No	None	None	None	None	No	Performed without assistance
204	65	Male	AWMI	PCI	8	III	LAD	No	Yes	Yes	No	No	No	Yes	24	≤ 24 hours	Yes	No	No	No	No	No	No	No	No	No	No	No	No	No	Yes	Moderate	30	No	40	56	Yes	20	19	No	20	20	No	None	None	None	None	No	Performed without assistance
205	50	Male	IWMI + RV Infarct	PCI	3	III	RCA	No	No	Yes	No	No	No	Yes	48	> 24 hours	Yes	No	No	No	No	No	No	No	No	No	No	No	No	Yes	No		35	No	35	50	Yes	20	19	No	24	17	No	None	None	None	None	No	Not performed
206	60	Female	AWMI	PCI	2	II	LAD	No	Yes	No	No	No	No	Yes	24	≤ 24 hours	Yes	No	No	No	No	No	No	No	No	No	No	No	No	No	Yes	Mild	35	No	28	49	Yes	15	18	No	25	12	No	None	None	None	None	No	Performed without assistance
207	50	Male	AWMI	PCI	4	III	LAD	No	Yes	Yes	Yes	No	No	Yes	24	≤ 24 hours	Yes	Yes	No	No	No	No	No	No	No	No	No	No	No	No	Yes	Moderate	25	No	29	41	Yes	21	12	Yes	25	8	Yes	None	None	None	None	No	Performed without assistance
208	85	Female	AWMI	LHC	10	III	LCX	No	No	No	Yes	No	No	Yes	216	> 24 hours	No	No	No	No	No	No	No	No	No	No	No	No	No	No	No		35	No	28	36	Yes	20	21	No			No	None	None	None	None	No	Not performed
209	50	Male	AWMI	PCI	4	III	LAD	No	Yes	Yes	No	Yes	No	Yes	24	≤ 24 hours	Yes	No	No	No	No	No	No	No	No	No	No	No	No	No	Yes	Mild	35	No	33	48	Yes	21	20	No	20	10	No	None	None	None	None	No	Performed without assistance
210	53	Male	AWMI	LHC	2	III	LAD	No	Yes	Yes	Yes	No	No	Yes	24	≤ 24 hours	Yes	No	No	No	No	No	No	No	No	No	No	No	No	No	No		30	No	28	42	Yes	20	17	No	30	18	No	None	None	None	None	No	Performed without assistance
211	62	Male	PWMI	PCI	8	III	RCA	No	Yes	Yes	Yes	No	No	Yes	48	> 24 hours	No	No	No	No	No	No	No	No	No	No	No	No	No	No	Yes	Moderate	35	No	29	44	Yes	18	12	Yes	30	10	Yes	None	None	None	None	No	Performed without assistance
212	34	Male	AWMI	PCI	18	III	LAD	No	Yes	No	No	No	No	Yes	24	≤ 24 hours	No	No	Yes	No	No	No	No	No	No	No	No	No	No	No	No		30	No	28	49	Yes	17	17	No	35	12	No	None	None	None	None	No	Performed without assistance
213	60	Male	AWMI	PCI	8	III	LAD	No	Yes	Yes	No	Yes	No	Yes	24	≤ 24 hours	Yes	No	No	No	No	No	No	No	No	No	No	No	No	No	No		35	No	30	40	Yes	17	18	No	30	11	No	None	None	None	None	No	Performed without assistance
214	65	Female	IWMI + RV Infarct	PCI	14	III	RCA	No	No	Yes	No	No	No	Yes	48	> 24 hours	Yes	No	No	No	No	No	No	No	No	No	No	No	No	No	Yes	Moderate	45	No	36	46	Yes	19	10	Yes	25	19	Yes	None	None	None	None	No	Not performed
215	66	Male	AWMI	PCI	4	III	LAD	Yes	Yes	No	No	No	No	Yes	24	≤ 24 hours	Yes	No	No	No	No	No	No	No	No	No	No	No	No	No	Yes	Mild	25	No	32	42	Yes	19	18	No	15	8	No	None	None	None	None	No	Not performed
216	60	Female	IWMI	PCI	8	III	RCA	Yes	Yes	Yes	Yes	Yes	No	Yes	72	> 24 hours	Yes	No	No	No	No	No	No	Yes	No	No	No	No	No	No	No		30	No	32	44	Yes	28	13	Yes	40	20	Yes	None	None	None	None	No	Not performed
217	30	Female	IWMI	PCI	4	III	RCA	No	No	Yes	No	No	No	Yes	48	> 24 hours	Yes	Yes	No	No	No	No	No	No	No	No	No	No	No	No	No		40	No	29	40	Yes	19	11	Yes	12	5	Yes	None	None	None	None	No	Performed without assistance
218	50	Male	IPWMI	PCI	3	III	LCX	No	No	Yes	Yes	No	No	Yes	24	≤ 24 hours	Yes	No	No	No	No	No	No	No	No	No	No	No	No	No	No		30	No	32	40	Yes	19	15	Yes	20	12	Yes	None	None	None	None	No	Not performed
219	56	Male	IWMI	PCI	3	III	RCA	No	No	Yes	No	No	No	Yes	24	≤ 24 hours	Yes	No	No	No	No	No	No	No	No	No	Yes	No	No	No	Yes	Moderate	25	No	46	55	Yes	22	14	Yes	20	12	Yes	None	None	None	None	No	Performed without assistance
220	62	Female	AWMI	PCI	13	III	LAD	No	Yes	Yes	Yes	No	No	Yes	24	≤ 24 hours	Yes	No	No	No	No	No	No	No	No	No	No	No	No	No	No		30	No	29	49	Yes	20	18	No	40	19	No	None	None	None	None	No	Not performed
221	67	Female	IWMI + RV Infarct	PCI	72	III	RCA	No	No	Yes	No	No	No	Yes	48	> 24 hours	Yes	Yes	No	No	No	No	No	No	No	No	No	No	No	No	No		50	No	22	41	No	20	11	Yes	20	12	No	None	None	None	None	No	Performed without assistance
222	70	Male	AWMI	PCI	3	III	LAD	No	Yes	No	No	No	No	Yes	24	≤ 24 hours	Yes	No	No	No	No	No	No	No	No	No	No	No	No	No	Yes	Mild	25	No	35	51	Yes	24	17	No	30	32	No	None	None	None	None	No	Performed without assistance
223	48	Female	AWMI + RBBB	PCI	10	III	LCX	No	Yes	No	Yes	No	No	Yes	48	> 24 hours	Yes	Yes	No	No	No	No	No	No	No	No	No	No	No	No	Yes	Mild	35	No	28	40	Yes	17	20	No	40	9	No	None	None	None	None	No	Not performed
224	60	Male	AWMI	PCI	10	III	LAD	No	Yes	Yes	Yes	No	No	Yes	24	≤ 24 hours	Yes	No	Yes	No	No	No	No	No	No	No	No	No	No	No	No		40	No	33	44	Yes	17	19	No	20	14	No	None	None	None	None	No	Not performed
225	58	Male	AWMI	PCI	10	III	LAD	Yes	Yes	Yes	Yes	No	No	Yes	24	≤ 24 hours	Yes	Yes	No	No	No	No	No	No	No	No	No	No	No	No	No		30	No	35	40	Yes	21	18	No	20	12	No	None	None	None	None	No	Performed without assistance
226	70	Male	PWMI	PCI	72	III	LCX	Yes	Yes	Yes	Yes	No	No	Yes	24	≤ 24 hours	Yes	No	No	No	No	No	No	No	No	No	No	No	No	No	Yes	Mild	35	No	34	48	Yes	19	18	No	25	18	No	None	None	None	None	No	Not performed
227	70	Male	AWMI	PCI	10	III	LAD	No	Yes	No	No	Yes	No	Yes	24	≤ 24 hours	Yes	No	Yes	No	No	No	No	No	No	No	No	No	No	No	No		35	No	23	41	Yes	20	18	No	40	20	No	None	None	None	None	No	Not performed
228	75	Male	AWMI	PCI	72	III	LAD	No	Yes	No	No	No	No	Yes	24	≤ 24 hours	Yes	Yes	No	No	No	No	No	No	No	No	No	No	No	No	Yes	Mild	25	No	31	40	Yes	21	17	No	40	32	No	None	None	None	None	No	Performed without assistance
229	55	Female	AWMI	PCI	10	III	LAD	No	Yes	Yes	Yes	No	No	Yes	24	≤ 24 hours	Yes	No	No	Yes	No	No	No	No	No	No	No	No	No	No	No		30	No	30	41	Yes	22	15	Yes	40	18	Yes	None	None	None	None	No	Not performed
230	65	Female	AWMI	PCI	72	III	LAD	No	Yes	No	No	No	No	Yes	24	≤ 24 hours	Yes	No	No	No	No	No	No	No	No	No	No	No	No	No	Yes	Mild	35	No	30	45	Yes	20	18	No	30	12	No	None	None	None	None	No	Performed without assistance
231	54	Male	AWMI	PCI	3	III	LAD	No	Yes	No	Yes	No	No	Yes	48	> 24 hours	Yes	Yes	No	No	Yes	No	No	No	No	No	No	No	No	No	No		45	No	29	40	Yes	22	16	No	30	12	No	None	None	None	None	No	Not performed
232	70	Male	AWMI	PCI	5	III	LAD	No	Yes	Yes	Yes	No	No	Yes	24	≤ 24 hours	Yes	No	No	No	No	No	No	No	No	No	No	No	No	No	No		30	No	31	40	Yes	19	18	No	20	10	No	None	None	None	None	No	Performed without assistance
233	63	Male	IWMI + RV Infarct	PCI	6	III	RCA	No	Yes	Yes	Yes	No	No	Yes	24	≤ 24 hours	Yes	Yes	Yes	No	No	No	No	No	No	No	No	No	No	No	Yes	Mild	30	No	40	52	Yes	21	21	No	40	16	No	None	None	None	None	No	Performed without assistance
234	68	Female	AWMI	PCI	72	III	LAD	No	Yes	No	No	No	No	Yes	24	≤ 24 hours	Yes	No	No	No	No	No	No	No	No	No	Yes	No	No	No	Yes	Moderate	35	No	35	50	Yes	19	18	No	45	20	No	None	None	None	None	No	Not performed
235	67	Male	IWMI + RV Infarct	PCI	48	III	RCA	No	Yes	Yes	Yes	No	No	Yes	48	> 24 hours	Yes	Yes	No	No	No	No	No	No	No	No	Yes	No	No	No	No		50	No	27	38	Yes	18	17	No	20	13	No	None	None	None	None	No	Not performed
236	51	Male	AWMI	PCI	4	III	LAD	No	Yes	No	No	No	No	Yes	24	≤ 24 hours	Yes	No	Yes	No	No	No	No	No	No	No	No	No	No	No	No		30	No	42	44	Yes	18	12	Yes	15	10	Yes	None	None	None	None	No	Performed without assistance
237	38	Female	AWMI	PCI	3	II	LAD	No	Yes	Yes	Yes	No	No	Yes	48	> 24 hours	No	No	No	No	No	No	No	No	No	No	No	No	No	No	Yes	Mild	30	No	35	44	Yes	17	17	No	18	13	No	None	None	None	None	No	Performed without assistance
238	65	Male	IWMI + RV Infarct	PCI	2	III	RCA	No	No	Yes	Yes	No	No	Yes	48	> 24 hours	Yes	Yes	Yes	Yes	Yes	No	No	No	No	No	No	No	No	No	No		45	No	25	39	Yes	19	14	Yes	18	14	Yes	None	None	None	None	No	Performed without assistance
239	58	Male	AWMI	PCI	10	III	LAD	No	Yes	No	No	No	No	Yes	24	≤ 24 hours	Yes	Yes	No	No	No	No	No	No	No	No	Yes	No	No	No	No		25	No	26	38	Yes	18	17	No	30	12	No	None	None	None	None	No	Performed without assistance
240	65	Male	PWMI	PCI	3	III	LCX	No	Yes	Yes	Yes	No	No	Yes	24	≤ 24 hours	Yes	No	No	No	No	No	No	No	No	No	No	No	No	No	No		40	No	33	47	Yes	17	17	No	20	12	No	None	None	None	None	No	Performed without assistance
241	65	Female	AWMI	PCI	24	III	LAD	No	Yes	No	No	No	No	Yes	24	≤ 24 hours	Yes	Yes	No	No	No	No	No	No	No	No	No	No	No	No	Yes	Mild	30	No	30	43	Yes	18	11	Yes	15	8	Yes	None	None	None	None	No	Performed without assistance
242	46	Female	LWMI	PCI	24	III	LAD	No	Yes	No	No	No	No	Yes	48	> 24 hours	No	No	No	No	No	No	No	No	No	No	No	No	No	No	Yes	Moderate	35	No	30	41	Yes	19	18	No	20	12	No	None	None	None	None	No	Performed without assistance
243	55	Male	AWMI	PCI	10	III	LAD	No	Yes	Yes	No	No	No	Yes	24	≤ 24 hours	Yes	No	Yes	No	No	No	No	No	No	No	No	No	No	No	Yes	Mild	30	No	27	42	Yes	18	18	No	30	24	No	None	None	None	None	No	Performed without assistance
244	45	Male	AWMI	PCI	3	III	LAD	No	Yes	No	No	No	No	Yes	24	≤ 24 hours	Yes	No	No	No	No	No	No	No	No	No	No	No	No	No	No		35	No	41	51	Yes	19	18	No	20	12	No	None	None	None	None	No	Performed without assistance
245	55	Male	AWMI	PCI	36	III	LAD	No	Yes	Yes	Yes	No	No	Yes	72	> 24 hours	Yes	No	No	No	No	No	No	No	No	No	No	No	No	No	Yes	Mild	35	No	34	47	Yes	20	15	Yes	40	12	Yes	None	None	None	None	Yes	Performed without assistance
246	60	Male	AWMI	PCI	72	III	LM	Yes	Yes	Yes	Yes	No	No	Yes	48	> 24 hours	Yes	No	Yes	No	No	No	No	No	No	No	No	No	No	No	No		30	No	29	43	Yes	19	18	No	40	15	No	None	None	None	None	No	Performed without assistance
247	60	Male	AWMI	POBA	8	III	Diagonal	No	Yes	Yes	Yes	No	Yes	Yes	72	> 24 hours	Yes	No	Yes	No	No	No	No	No	No	No	No	No	No	No	Yes	Moderate	55	No	32	46	No	19	18	No	20	15	No	None	None	None	Mild	No	Not performed
248	45	Male	IWMI	PCI	6	III	LCX	No	No	Yes	Yes	No	No	Yes	24	≤ 24 hours	No	Yes	No	No	No	No	No	No	No	No	No	No	No	No	Yes	Mild	45	No	33	42	Yes	21	13	Yes	20	14	Yes	None	None	None	None	No	Performed without assistance
249	62	Female	LWMI	PCI	9	III	RCA	No	Yes	Yes	Yes	No	No	Yes	24	≤ 24 hours	Yes	Yes	No	No	No	No	No	No	No	No	No	No	No	No	Yes	Moderate	45	No	23	38	Yes	19	23	No			No	Severe	None	None	None	No	Performed without assistance
250	60	Male	AWMI	PCI	12	III	LAD	No	Yes	Yes	Yes	No	No	Yes	24	≤ 24 hours	Yes	No	No	No	No	No	No	No	No	No	No	No	No	No	Yes	Mild	30	No	39	50	Yes	16	20	No	20	10	No	None	None	None	None	No	Performed without assistance
251	50	Male	IWMI	POBA	10	III	RCA	No	Yes	Yes	No	No	No	Yes	24	≤ 24 hours	No	No	No	No	No	No	No	No	No	No	Yes	No	No	No	No		45	No	43	44	Yes	20	18	No	20	10	No	None	None	None	None	No	Not performed
252	55	Male	AWMI	PCI	6	III	LAD	No	Yes	No	No	No	No	Yes	24	≤ 24 hours	Yes	No	No	No	No	No	No	No	No	No	No	No	No	No	Yes	Mild	30	No	36	46	No	16	20	No	30	12	No	None	None	None	None	No	Not performed
253	50	Female	AWMI	PCI	2	III	LAD	No	Yes	No	No	No	No	Yes	24	≤ 24 hours	Yes	Yes	No	No	No	No	No	No	No	No	No	No	No	No	No		35	No	31	44	Yes	19	18	No	25	12	No	None	None	None	None	No	Performed without assistance
254	66	Male	AWMI	PCI	6	III	LAD	No	Yes	Yes	Yes	No	No	Yes	24	≤ 24 hours	Yes	No	No	No	No	No	No	No	No	No	Yes	No	No	No	No		20	No	30	43	Yes	19	18	No	20	12	No	None	None	None	None	No	Performed without assistance
255	50	Female	IWMI + RV Infarct	PCI	48	III	RCA	No	Yes	Yes	Yes	No	No	Yes	28	> 24 hours	Yes	Yes	No	No	No	No	No	No	No	No	No	No	No	No	Yes	Mild	30	No	35	50	Yes	20	12	Yes	30	24	Yes	None	None	None	None	No	Not performed
256	50	Female	AWMI	PCI	8	III	LAD	No	Yes	Yes	Yes	No	No	Yes	48	> 24 hours	Yes	Yes	No	No	No	No	No	No	No	No	No	No	No	No	No		35	No	29	41	Yes	20	17	No	25	15	No	None	None	None	None	No	Performed without assistance
257	60	Male	AWMI	PCI	3	III	LAD	No	Yes	No	No	No	No	Yes	24	≤ 24 hours	Yes	No	Yes	No	No	No	No	No	No	No	No	No	No	No	No		30	No	34	48	Yes	23	19	No	10	8	No	None	None	None	None	No	Performed without assistance
258	64	Female	NSTEMI	PCI	168	III	LAD	No	Yes	Yes	Yes	No	No	Yes	48	> 24 hours	Yes	Yes	No	No	No	No	No	No	No	No	No	No	No	No	Yes	Moderate	30	No	30	44	Yes	20	17	No	40	20	No	None	None	None	None	No	Performed without assistance
259	75	Male	IWMI + RV Infarct	PCI	24	III	RCA	No	Yes	Yes	No	No	No	Yes	48	> 24 hours	Yes	No	Yes	No	No	No	No	No	No	No	No	No	No	No	No		45	No	26	38	Yes	22	13	Yes	25	17	Yes	None	None	None	None	No	Performed without assistance
260	47	Male	LWMI	POBA	72	III	LAD	No	Yes	Yes	Yes	No	No	Yes	24	≤ 24 hours	Yes	No	No	No	No	No	No	No	No	No	No	No	No	No	Yes	Moderate	35	No	38	49	Yes	21	18	No	20	13	No	None	None	None	None	No	Performed without assistance
261	88	Female	AWMI	PCI	3	III	LAD	No	Yes	No	No	No	No	Yes	48	> 24 hours	Yes	No	No	No	Yes	No	No	No	No	No	No	No	No	No	Yes	Mild	35	No	29	40	Yes	21	15	Yes	35		Yes	None	None	None	None	No	Not performed
262	55	Male	AWMI	PCI	14	III	LAD	No	Yes	No	No	No	No	Yes	48	> 24 hours	Yes	Yes	Yes	No	No	No	No	No	No	No	No	No	No	No	Yes	Mild	35	No	45	55	Yes	20	22	No	15	8	No	None	None	None	None	No	Performed without assistance
263	55	Male	AWMI	PCI	48	III	LAD	No	Yes	No	Yes	No	No	Yes	24	≤ 24 hours	No	No	Yes	No	No	No	No	No	No	No	No	No	No	No	Yes	Mild	35	No	35	49	Yes	19	18	No	20	12	No	None	None	None	None	Yes	Performed without assistance
264	55	Male	AWMI	PCI	24	III	LAD	No	Yes	Yes	Yes	No	No	Yes	24	≤ 24 hours	Yes	Yes	Yes	No	No	No	No	No	No	No	No	No	No	No	No		35	No	41	51	Yes	19	18	No	18	13	No	None	None	None	None	No	Not performed
265	65	Male	IWMI	PCI	24	III	RCA	Yes	Yes	Yes	Yes	No	No	Yes	24	≤ 24 hours	Yes	Yes	No	No	No	No	No	No	No	No	No	No	No	No	Yes	Mild	35	No	24	41	Yes	22	10	Yes	20	14	Yes	None	None	None	None	No	Performed without assistance
266	60	Male	IWMI + RV Infarct	PCI	3	III	RCA	No	No	Yes	No	No	No	Yes	24	≤ 24 hours	Yes	No	No	Yes	No	No	No	No	No	No	No	No	No	No	No		45	No	31	49	Yes	21	13	Yes	14	6	Yes	None	None	None	None	No	Performed without assistance
267	60	Male	IWMI + RV Infarct	PCI	10	III	RCA	No	Yes	Yes	No	No	No	Yes	48	> 24 hours	No	No	Yes	No	No	No	No	No	No	No	No	No	No	No	No		30	No	31	41	Yes	17	10	Yes	15	8	Yes	None	None	None	None	No	Not performed
268	70	Female	IWMI + RV Infarct	PCI	72	III	LM	Yes	Yes	Yes	Yes	No	No	Yes	24	≤ 24 hours	Yes	No	No	No	No	No	No	Yes	No	No	No	No	No	No	No		45	No	30	44	Yes	19	18	No	20	11	No	None	None	None	None	No	Not performed
269	84	Male	NSTEMI	PCI	120	III	LM	Yes	Yes	Yes	Yes	Yes	No	Yes	24	≤ 24 hours	Yes	No	Yes	No	No	No	No	No	No	No	No	No	No	No	Yes	Mild	35	No	38	52	Yes	19	18	No	20	13	No	None	None	None	None	No	Not performed
270	63	Male	AWMI	PCI	14	II	LAD	No	Yes	No	Yes	No	No	Yes	48	> 24 hours	Yes	No	No	No	No	No	No	No	No	No	No	No	No	No	No		30	No	27	40	Yes	21	17	No	45	11	No	None	None	None	None	No	Performed without assistance
271	54	Male	AWMI	POBA	12	II	LAD	No	Yes	Yes	Yes	No	No	Yes	48	> 24 hours	Yes	No	No	No	No	No	No	Yes	No	No	Yes	No	No	No	No		15	No	27	40	Yes	20	19	No	35	25	No	None	None	None	None	No	NA
272	57	Male	AWMI	PCI	6	II	LAD	No	Yes	Yes	Yes	No	No	Yes	24	≤ 24 hours	Yes	Yes	Yes	No	No	No	No	No	No	No	No	No	No	No	No		30	No	32	45	No	18	20	No	20	14	No	None	None	None	None	No	Performed without assistance
273	60	Female	AWMI	PCI	8	III	LAD	No	Yes	Yes	Yes	No	No	Yes	48	> 24 hours	Yes	Yes	No	No	No	No	No	No	No	No	No	No	No	No	Yes	Severe	25	No	38	50	Yes	23	15	Yes	35	25	Yes	None	None	None	None	No	Not performed
274	70	Male	IWMI + RV Infarct	PCI	10	III	RCA	No	No	Yes	No	No	No	Yes	24	≤ 24 hours	Yes	No	No	No	No	No	No	No	No	No	No	No	No	No	Yes	Mild	55	No	31	44	No	23	17	No	18	11	No	None	None	None	None	No	Performed without assistance
275	70	Male	AWMI	PCI	12	III	LAD	No	Yes	No	Yes	Yes	Yes	Yes	24	≤ 24 hours	Yes	Yes	No	No	No	No	No	No	No	No	No	No	No	No	Yes	Mild	30	No	33	44	Yes	19	20	No	35	20	No	None	None	None	None	No	Not performed
276	50	Male	IPWMI	PCI	2	III	LCX	No	Yes	No	Yes	No	No	Yes	24	≤ 24 hours	No	No	No	No	No	No	No	No	No	No	Yes	No	No	No	No		35	No	36	48	No	20	18	No	22	16	No	None	None	None	None	No	Performed without assistance
277	58	Male	IWMI + RV Infarct	PCI	6	III	RCA	No	Yes	Yes	Yes	No	No	Yes	24	≤ 24 hours	No	No	No	No	No	No	No	No	No	No	No	No	No	No	Yes	Mild	30	No	44	51	Yes	20	20	No	38	33	No	None	Moderate	None	None	No	Performed without assistance
278	74	Male	AWMI	PCI	10	III	LAD	No	Yes	No	No	No	No	Yes	24	≤ 24 hours	Yes	Yes	No	No	No	No	No	No	No	No	No	No	No	No	Yes	Mild	25	No	32	40	Yes	20	19	No	24	18	No	None	None	None	None	No	Not performed
279	38	Male	AWMI	PCI	10	III	LAD	No	Yes	No	No	No	No	Yes	24	≤ 24 hours	Yes	No	No	No	No	No	No	No	No	No	No	No	No	No	No		35	No	30	46	Yes	22	19	No	24	12	No	None	None	None	None	No	Performed without assistance
280	68	Male	IWMI + RV Infarct	POBA	4	II	RCA	No	No	Yes	No	No	No	Yes	48	> 24 hours	No	No	No	No	No	No	No	No	Yes	No	No	No	No	No	No		45	No	33	43	Yes	22	15	Yes	35	25	Yes	None	None	None	None	No	Not performed
281	65	Male	IWMI + RV Infarct	PCI	8	III	RCA	No	Yes	Yes	Yes	No	No	Yes	48	> 24 hours	Yes	Yes	No	No	No	No	No	No	No	No	No	No	No	No	No		25	No	44	50	Yes	26	12	Yes	20	12	Yes	None	None	None	None	No	Not performed
282	64	Male	AWMI	PCI	336	III	LM	Yes	Yes	Yes	No	No	No	Yes	48	> 24 hours	Yes	No	Yes	No	No	No	No	Yes	No	No	Yes	No	No	No	Yes	Moderate	20	No	67	71	Yes	33	16	No	35	20	No	None	None	None	None	No	Not performed
283	65	Female	IWMI + RV Infarct	PCI	10	III	RCA	No	No	Yes	No	No	No	Yes	24	≤ 24 hours	Yes	No	No	No	No	No	No	No	No	No	No	No	No	No	Yes	Mild	45	No	39	51	Yes	22	17	No	30	12	No	None	None	None	None	No	Not performed
284	50	Male	IWMI + RV Infarct	PCI	24	III	RCA	No	Yes	Yes	No	No	No	Yes	24	≤ 24 hours	Yes	No	No	No	No	No	No	No	No	No	No	No	No	No	No		35	No	38	51	Yes	20	20	No	30	16	No	None	None	None	None	No	Performed without assistance
285	55	Male	AWMI	PCI	6	III	LAD	No	Yes	No	No	No	No	Yes	24	≤ 24 hours	Yes	No	Yes	No	No	No	No	No	No	No	No	No	No	No	Yes	Mild	35	No	29	47	Yes	21	19	No	25	12	No	None	None	None	None	No	Performed without assistance
286	45	Male	AWMI	PCI	12	III	LAD	Yes	Yes	Yes	No	No	No	Yes	24	≤ 24 hours	Yes	No	No	No	No	No	No	No	No	No	No	No	No	No	No		25	No	35	44	Yes	20	18	No	20	12	No	None	None	None	None	No	Performed without assistance
287	75	Male	IPWMI	PCI	19	III	LCX	Yes	Yes	Yes	Yes	No	No	Yes	48	> 24 hours	Yes	Yes	No	No	No	No	No	No	No	No	No	No	No	No	Yes	Severe	45	No	34	43	Yes	15	14	Yes	40	20	Yes	None	None	None	None	No	Not performed
288	70	Male	IWMI + RV Infarct	PCI	3	III	RCA	No	Yes	Yes	Yes	No	No	Yes	48	> 24 hours	No	No	No	No	No	No	No	No	No	No	No	No	No	No	Yes	Moderate	45	No	31	42	Yes	19	18	No	20	14	No	None	None	None	None	No	Performed without assistance
289	65	Male	IWMI + RV Infarct	PCI	48	III	RCA	Yes	Yes	Yes	Yes	No	No	Yes	24	≤ 24 hours	Yes	No	Yes	No	Yes	No	No	No	No	No	No	No	No	No	Yes	Mild	25	No	34	47	Yes	19	20	No	20	14	No	None	None	None	None	No	Not performed
290	68	Male	IWMI + RV Infarct	PCI	12	III	RCA	No	Yes	Yes	No	No	No	Yes	48	> 24 hours	Yes	No	No	No	No	No	No	No	No	No	No	No	No	No	Yes	Mild	35	No	33	47	Yes	20	15	Yes	15	10	Yes	None	None	None	None	No	Not performed
291	50	Female	AWMI	PCI	15	III	LAD	No	Yes	No	No	No	No	Yes	24	≤ 24 hours	Yes	No	No	No	No	No	No	No	No	No	No	No	No	No	Yes	Mild	35	No	34	42	Yes	16	19	No	25	24	No	None	None	None	None	No	Performed without assistance
292	60	Male	IPWMI	PCI	72	III	OM	No	Yes	Yes	No	Yes	No	Yes	48	> 24 hours	Yes	Yes	No	No	No	No	No	Yes	No	No	No	No	No	No	No		30	No	26	45	Yes	21	15	Yes	25	18	Yes	None	None	None	None	No	Not performed
293	55	Male	AWMI	PCI	18	III	LAD	No	Yes	Yes	Yes	No	No	Yes	24	≤ 24 hours	No	No	No	No	No	No	No	No	No	No	No	No	No	No	No		10	No	46	52	Yes	22	14	Yes	20	10	Yes	None	None	None	None	No	NA
294	55	Male	AWMI	POBA	120	III	LAD	No	Yes	No	No	No	No	Yes	36	> 24 hours	Yes	No	Yes	No	No	No	No	No	No	No	No	No	No	No	Yes	Mild	25	No	32	44	Yes	20	20	No	25	16	No	None	None	None	Moderate	No	Performed without assistance
295	70	Female	AWMI	PCI	6	III	LAD	No	Yes	No	No	No	No	Yes	24	≤ 24 hours	No	No	No	No	No	No	No	No	No	No	No	No	No	No	Yes	Mild	35	No	32	45	Yes	18	18	No	20	15	No	None	None	None	None	No	Not performed
296	85	Female	AWMI	POBA	8	III	Diagonal	No	No	No	No	No	Yes	Yes	12	≤ 24 hours	Yes	No	No	No	Yes	No	No	No	No	No	No	No	No	No	Yes	Moderate	25	No	32	46	Yes	24	12	Yes	30	10	Yes	None	None	None	None	No	Not performed
297	52	Male	AWMI	PCI	3	III	LAD	No	Yes	Yes	Yes	No	No	Yes	70	> 24 hours	Yes	No	Yes	No	No	No	No	No	No	No	No	No	No	No	Yes	Moderate	20	No	34	49	Yes	18	14	Yes	40	25	Yes	None	None	None	None	No	Not performed
298	44	Male	AWMI	PCI	24	III	LAD	No	Yes	No	No	No	No	Yes	36	> 24 hours	No	No	No	No	No	No	No	No	No	No	No	No	No	No	Yes	Mild	30	No	32	24	Yes	24	17	No	25	10	No	None	None	None	None	No	Not performed
299	84	Male	NSTEMI	PCI	120	III	LM	Yes	Yes	Yes	Yes	No	No	Yes	24	≤ 24 hours	Yes	No	Yes	No	No	No	No	No	No	No	No	No	No	No	Yes	Mild	35	No	38	52	Yes	19	18	No	20	13	No	None	None	None	None	No	Not performed
300	50	Female	AWMI	PCI	8	III	LAD	No	Yes	Yes	Yes	No	No	Yes	48	> 24 hours	Yes	Yes	No	No	No	No	No	No	No	No	No	No	No	No	No		35	No	29	41	Yes	20	17	No	25	15	No	None	None	None	None	No	Performed without assistance
301	64	Female	NSTEMI	PCI	168	III	LAD	No	Yes	Yes	Yes	No	No	Yes	48	> 24 hours	Yes	Yes	No	No	No	No	No	No	No	No	No	No	No	No	Yes	Moderate	30	No	30	44	Yes	20	17	No	40	20	No	None	None	None	None	No	Performed without assistance
302	60	Male	AWMI	PCI	3	III	LAD	No	Yes	No	No	No	No	Yes	24	≤ 24 hours	Yes	No	Yes	No	No	No	No	No	No	No	No	No	No	No	No		30	No	34	48	Yes	23	19	No	10	8	No	None	None	None	None	No	Performed without assistance
303	75	Male	IWMI + RV Infarct	PCI	24	III	RCA	No	Yes	Yes	No	No	No	Yes	48	> 24 hours	Yes	No	Yes	No	No	No	No	No	No	No	No	No	No	No	No		45	No	30	40	Yes	20	13	Yes	25	17	Yes	None	None	None	None	No	Not performed
304	47	Male	LWMI	PCI	72	III	LAD	No	Yes	Yes	Yes	No	No	Yes	24	≤ 24 hours	Yes	No	No	No	No	No	No	No	No	No	No	No	No	No	Yes	Moderate	35	No	38	49	Yes	21	18	No	20	13	No	None	None	None	None	No	Performed without assistance
305	88	Female	AWMI	PCI	3	III	LAD	No	Yes	No	No	No	No	Yes	48	> 24 hours	Yes	No	No	No	Yes	No	No	No	No	No	No	No	No	No	Yes	Mild	35	No	29	40	Yes	21	15	Yes	35		Yes	None	None	None	None	No	Not performed
306	55	Male	AWMI	PCI	24	III	LAD	No	Yes	Yes	Yes	No	No	Yes	24	≤ 24 hours	Yes	Yes	Yes	No	No	No	No	No	No	No	No	No	No	No	No		35	No	41	51	Yes	19	18	No	18	13	No	None	None	None	None	No	Performed without assistance
307	55	Male	AWMI	PCI	14	III	LAD	No	Yes	No	No	No	No	Yes	48	> 24 hours	Yes	Yes	Yes	No	No	No	No	No	No	No	No	No	No	No	Yes	Mild	35	No	45	55	Yes	20	22	No	15	8	No	None	None	None	None	No	Performed without assistance
308	55	Male	AWMI	PCI	48	III	LAD	No	Yes	No	Yes	No	No	Yes	24	≤ 24 hours	No	No	Yes	No	No	No	No	No	No	No	No	No	No	No	Yes	Mild	35	No	36	49	Yes	19	20	No	20	12	No	None	None	None	None	No	Performed without assistance
309	60	Male	IWMI + RV Infarct	PCI	3	III	RCA	No	No	Yes	No	No	No	Yes	24	≤ 24 hours	Yes	No	No	Yes	No	No	No	No	No	No	No	No	No	No	No		45	No	31	49	Yes	21	13	Yes	14	6	Yes	None	None	None	None	No	Performed without assistance
310	60	Male	IWMI + RV Infarct	PCI	10	III	RCA	No	Yes	Yes	No	No	No	Yes	48	> 24 hours	No	No	Yes	No	No	No	No	No	No	No	No	No	No	No	No		30	No	31	41	Yes	17	10	Yes	15	8	Yes	None	None	None	None	No	Not performed
311	70	Female	IWMI + RV Infarct	PCI	72	III	RCA	Yes	Yes	Yes	Yes	No	No	Yes	24	≤ 24 hours	Yes	No	No	No	No	No	No	No	No	No	No	No	No	No	No		45	No	30	44	Yes	19	18	No	20	11	No	None	None	None	None	No	Not performed
312	65	Male	IWMI	PCI	24	III	RCA	Yes	Yes	Yes	Yes	No	No	Yes	24	≤ 24 hours	Yes	Yes	No	No	No	No	No	No	No	No	No	No	No	No	Yes	Mild	35	No	28	41	Yes	22	10	Yes	20	14	Yes	None	None	None	None	No	Performed without assistance
[truncated: 122 more columns]
